# Supplementary material for: Chromosomal characteristics of salt stress heritable gene expression in the rice genome
Source: BMC Genom Data. 2021 May 27;22:17. doi: 10.1186/s12863-021-00970-7 (PMC8162008; doi:10.1186/s12863-021-00970-7)
Supplement: Supplementary file 2 — Additional file 2. [file 12863_2021_970_MOESM2_ESM.xlsx]

## Sheet: Table S1
Supplemental Table S1. Windows Enriched for Salt-specific Heritable Expression
Window Index	Chromosome	Position	Start	End	Gene Frequency	Fisher's Adjusted p-value	-log10(p-value)
1	1	37500000	36450000	38550000	19	0.00025	3.60206
2	4	25300000	24550000	26050000	17	0.00075	3.12494
3	4	29600000	28250000	30950000	19	2e-05	4.69897
4	6	11400000	10650000	12150000	13	0.0005	3.30103
5	8	24500000	23350000	25650000	17	4e-05	4.39794

## Sheet: Table S2
Supplemental Table S2. Salt-Specific Heritable Genes In Each Window
Window Index	Chromosome	MSU Gene Identifier
1	1	LOC_Os01g62970
1	1	LOC_Os01g63690
1	1	LOC_Os01g63870
1	1	LOC_Os01g63890
1	1	LOC_Os01g63900
1	1	LOC_Os01g63970
1	1	LOC_Os01g64020
1	1	LOC_Os01g64170
1	1	LOC_Os01g64310
1	1	LOC_Os01g64560
1	1	LOC_Os01g64810
1	1	LOC_Os01g64960
1	1	LOC_Os01g64980
1	1	LOC_Os01g65100
1	1	LOC_Os01g65330
1	1	LOC_Os01g65350
1	1	LOC_Os01g65370
1	1	LOC_Os01g65560
1	1	LOC_Os01g65904
1	1	LOC_Os01g65970
1	1	LOC_Os01g66120
2	4	LOC_Os04g41510
2	4	LOC_Os04g41530
2	4	LOC_Os04g41570
2	4	LOC_Os04g41700
2	4	LOC_Os04g41920
2	4	LOC_Os04g41960
2	4	LOC_Os04g42040
2	4	LOC_Os04g42430
2	4	LOC_Os04g42470
2	4	LOC_Os04g42650
2	4	LOC_Os04g42980
2	4	LOC_Os04g43160
2	4	LOC_Os04g43390
2	4	LOC_Os04g43680
2	4	LOC_Os04g43690
2	4	LOC_Os04g43750
2	4	LOC_Os04g43770
3	4	LOC_Os04g47830
3	4	LOC_Os04g47990
3	4	LOC_Os04g48290
3	4	LOC_Os04g48350
3	4	LOC_Os04g48530
3	4	LOC_Os04g49000
3	4	LOC_Os04g49370
3	4	LOC_Os04g49440
3	4	LOC_Os04g49460
3	4	LOC_Os04g49520
3	4	LOC_Os04g49580
3	4	LOC_Os04g49590
3	4	LOC_Os04g49620
3	4	LOC_Os04g49660
3	4	LOC_Os04g49670
3	4	LOC_Os04g49690
3	4	LOC_Os04g49748
3	4	LOC_Os04g49940
3	4	LOC_Os04g49954
3	4	LOC_Os04g50208
3	4	LOC_Os04g50670
3	4	LOC_Os04g51770
3	4	LOC_Os04g51800
3	4	LOC_Os04g52000
3	4	LOC_Os04g52090
4	6	LOC_Os06g18900
4	6	LOC_Os06g18910
4	6	LOC_Os06g18930
4	6	LOC_Os06g19010
4	6	LOC_Os06g19420
4	6	LOC_Os06g19740
4	6	LOC_Os06g19780
4	6	LOC_Os06g19854
4	6	LOC_Os06g20090
4	6	LOC_Os06g20340
4	6	LOC_Os06g20430
4	6	LOC_Os06g20620
4	6	LOC_Os06g20860
5	8	LOC_Os08g37370
5	8	LOC_Os08g37432
5	8	LOC_Os08g37595
5	8	LOC_Os08g37660
5	8	LOC_Os08g37720
5	8	LOC_Os08g37790
5	8	LOC_Os08g38130
5	8	LOC_Os08g38220
5	8	LOC_Os08g38410
5	8	LOC_Os08g38620
5	8	LOC_Os08g38700
5	8	LOC_Os08g38880
5	8	LOC_Os08g38910
5	8	LOC_Os08g39190
5	8	LOC_Os08g39210
5	8	LOC_Os08g39420
5	8	LOC_Os08g39450
5	8	LOC_Os08g39630
5	8	LOC_Os08g39880
5	8	LOC_Os08g40240
5	8	LOC_Os08g40510

## Sheet: Table S3
Supplemental Table S3. Functional Enrichment Results
Using Genes From All Windows
Term	Type	Description	Count	%	PValue	Genes	ListTotal	PopHits	PopTotal	FoldChange	Bonferroni	Benjamini	FDR
GO:0003700	GOTERM_MF	sequence-specific DNA binding transcription factor activity	14	16.2791	0.00134319	LOC_Os01g64020,LOC_Os01g64310,LOC_Os01g64560,LOC_Os01g65370,LOC_Os01g65970,LOC_Os01g66120,LOC_Os04g41570,LOC_Os04g43680,LOC_Os04g47990,LOC_Os04g48350,LOC_Os04g51800,LOC_Os04g52090,LOC_Os08g38220,LOC_Os08g39630	86	1877	32072	2.78158	0.0617866	0.136446	0.0308933
GO:0009719	GOTERM_BP	response to endogenous stimulus	10	11.6279	0.0171723	LOC_Os01g65370,LOC_Os01g66120,LOC_Os04g41570,LOC_Os04g43680,LOC_Os04g48530,LOC_Os04g49000,LOC_Os04g51800,LOC_Os04g52090,LOC_Os06g20340,LOC_Os08g38220	86	1486	32072	2.50962	0.789927	1	0.263309
Using Genes Only From Chromosome 1 (Window 1)
Term	Type	Description	Count	%	PValue	Genes	ListTotal	PopHits	PopTotal	FoldChange	Bonferroni	Benjamini	FDR
GO:0005634	GOTERM_CC	nucleus	9	45	0.00131548	LOC_Os01g63890,LOC_Os01g63900,LOC_Os01g64020,LOC_Os01g64170,LOC_Os01g64560,LOC_Os01g64980,LOC_Os01g65350,LOC_Os01g65560,LOC_Os01g66120	20	4038	32072	3.57415	0.0236786	0.0827592	0.0236786
GO:0003700	GOTERM_MF	sequence-specific DNA binding transcription factor activity	6	30	0.00401493	LOC_Os01g64020,LOC_Os01g64310,LOC_Os01g64560,LOC_Os01g65370,LOC_Os01g65970,LOC_Os01g66120	20	1877	32072	5.12605	0.0722688	0.126294	0.0361344
GO:0009058	GOTERM_BP	biosynthetic process	8	40	0.0146311	LOC_Os01g63970,LOC_Os01g64020,LOC_Os01g64310,LOC_Os01g64560,LOC_Os01g65330,LOC_Os01g65370,LOC_Os01g65970,LOC_Os01g66120	20	4709	32072	2.72432	0.26336	0.23869	0.0682927
GO:0006139	GOTERM_BP	nucleobase-containing compound metabolic process	7	35	0.0151762	LOC_Os01g64020,LOC_Os01g64310,LOC_Os01g64560,LOC_Os01g65350,LOC_Os01g65370,LOC_Os01g65970,LOC_Os01g66120	20	3614	32072	3.10603	0.273171	0.23869	0.0682927
Using Genes Only from Chromosome 4 (Windows 2 and 3)
Term	Type	Description	Count	%	PValue	Genes	ListTotal	PopHits	PopTotal	FoldChange	Bonferroni	Benjamini	FDR
GO:0005654	GOTERM_CC	nucleoplasm	3	7.89474	0.0200535	LOC_Os04g49370,LOC_Os04g49580,LOC_Os04g52090	38	187	32072	13.5401	0.681819	1	0.308357
GO:0009719	GOTERM_BP	response to endogenous stimulus	6	15.7895	0.0272079	LOC_Os04g41570,LOC_Os04g43680,LOC_Os04g48530,LOC_Os04g49000,LOC_Os04g51800,LOC_Os04g52090	38	1486	32072	3.40781	0.92507	1	0.308357
Using Genes Only From Chromosome 6 (Window 4)
Term	Type	Description	Count	%	PValue	Genes	ListTotal	PopHits	PopTotal	FoldChange	Bonferroni	Benjamini	FDR
NO ENRICHMENT
Using Genes Only From Chromosome 8 (Window 5)
Term	Type	Description	Count	%	PValue	Genes	ListTotal	PopHits	PopTotal	FoldChange	Bonferroni	Benjamini	FDR
NO ENRICHMENT
1Enrichment calculated using CARMO (http://bioinfo.sibs.ac.cn/carmo/Gene_Annotation.php)

## Sheet: Table S4
Supplemental Table S4. Accession List
GSOR	NSFTV_ID	NAME	IRGC
301009	9	Baber	IRGC 117647
301083	91	Kibi	IRGC 126369
301081	89	NSF-TV 89	IRGC 117782
301080	88	Khao Gaew	IRGC 117781
301076	84	Kaniranga	IRGC 117776
301075	83	Kamenoo	IRGC 117775
301073	80	K 65	NA
301068	75	Jambu	IRGC 117764
301067	74	IRGA 409	IRGC 117763
301065	72	IR 8	IRGC 117758
301063	70	Iguape Cateto	IRGC 117755
301059	66	Hsia Chioh Keh Tu	IRGC 117751
301406	620	Jasmine85	IRGC 125597
301405	619	Rosemont	IRGC 126391
301056	60	Gotak Gatik	IRGC 117744
301005	5	NSF-TV 5	IRGC 117641
301055	59	Gogo Lempuk	IRGC 117742
301004	4	NSF-TV 4	IRGC 117601
301043	46	Dourado Agulha	IRGC 117723
301041	44	Dhala Shaitta	IRGC 117710
301038	40	Dam	IRGC 117701
301037	39	NSF-TV 39	IRGC 117700
301378	395	OS 6 (WC 10296)	IRGC 117830
301366	381	325	IRGC 124370
301035	37	Cuba 65	IRGC 117698
301364	379	Wanica	IRGC 125599
301358	371	Santhi Sufaid	IRGC 117876
301034	36	CS-M3	IRGC 117609
301344	356	JC 117	IRGC 117767
301339	349	Chang Ch Sang Hsu Tao	IRGC 117681
301338	348	China 1039	IRGC 117685
301337	347	Creole	IRGC 117695
301031	33	Chuan 4	IRGC 117688
301329	339	Yodanya	IRGC 117940
301325	335	Okshitmayin	IRGC 117827
301319	329	Kachilon	IRGC 117772
301305	315	Dawebyan	IRGC 117703
301301	311	56-122-23	IRGC 117631
301296	306	WIR 3764	IRGC 117938
301293	303	Kihogo	IRGC 117785
301283	293	TOg 7178	IRGC 117916
301261	271	M. Blatec	IRGC 117810
301260	270	Osogovka	IRGC 117832
301258	268	Vavilovi	IRGC 117928
301256	266	Hiderisirazu	IRGC 117749
301252	262	Halwa Gose Red	IRGC 117747
301023	25	Carolina Gold	IRGC 117676
301248	258	Tia Bura	IRGC 117914
301246	256	Romanica	IRGC 117866
301245	255	Pai Hok Glutinous	IRGC 117838
301244	254	Hon Chim	IRGC 117614
301243	253	Guineandao	IRGC 117746
301233	243	Tropical Rice	IRGC 117923
301231	241	ECIA76-S89-1	IRGC 117728
301221	231	Hunan Early Dwarf No. 3	IRGC 117753
301219	228	CA 902/B/2/1	IRGC 117673
301217	226	IRAT 44	IRGC 117762
301216	225	Biser 1	IRGC 117660
301019	21	Byakkoku Y 5006 Seln	IRGC 117671
301208	217	YRL-1	IRGC 117941
301205	214	WC 4419	IRGC 117626
301200	209	Tchibanga	IRGC 117911
301192	201	Pate Blanc Mn 1	IRGC 117843
301170	179	Bellardone	IRGC 117654
301168	177	68-2	IRGC 117633
301163	172	Zhenshan 2	IRGC 117944
301162	171	ZHE 733	IRGC 117943
301014	16	Bico Branco	IRGC 117658
301153	162	TKM6	IRGC 117915
301148	157	Tainan Iku 487	IRGC 117908
301147	156	Taichung Native 1	IRGC 117907
301145	154	Ta Hung Ku	IRGC 117904
301141	150	Sultani	IRGC 117897
301123	132	Rathuwee	IRGC 117859
301122	131	Phudugey	IRGC 117850
301121	130	Peh-Kuh-Tsao-Tu	IRGC 117849
301119	128	Pato De Gallinazo	IRGC 117846
301114	122	Padi Kasalle	IRGC 117835
301112	120	OS6	IRGC 117831
301109	117	O-Luen-Cheung	IRGC 117826
301101	109	MTU9	IRGC 117817
301099	107	NSF-TV 107	IRGC 117815
301097	105	Mehr	IRGC 117620
301093	101	Lemont	IRGC 117802

## Sheet: Table S5
Supplemental Table S5. Heritability Estimates For All Gene Loci Under Optimal Growing Conditions
Gene Locus ID	Pearson Correlation	Spearman Correlation	GREML Single-step	GREML Two-step	Significance Test
ChrSy.fgenesh.gene.1	NA	NA	NA	NA	NA
ChrSy.fgenesh.gene.10	NA	NA	NA	NA	NA
ChrSy.fgenesh.gene.11	NA	NA	NA	NA	NA
ChrSy.fgenesh.gene.12	NA	NA	NA	NA	NA
ChrSy.fgenesh.gene.13	NA	NA	NA	NA	NA
ChrSy.fgenesh.gene.14	NA	NA	NA	NA	NA
ChrSy.fgenesh.gene.15	NA	NA	NA	NA	NA
ChrSy.fgenesh.gene.16	NA	NA	NA	NA	NA
ChrSy.fgenesh.gene.17	NA	NA	NA	NA	NA
ChrSy.fgenesh.gene.18	NA	NA	NA	NA	NA
ChrSy.fgenesh.gene.19	NA	NA	NA	NA	NA
ChrSy.fgenesh.gene.2	NA	NA	NA	NA	NA
ChrSy.fgenesh.gene.20	NA	NA	NA	NA	NA
ChrSy.fgenesh.gene.21	0.452683	0.454788	0.613839	0.0328641	TRUE
ChrSy.fgenesh.gene.22	NA	NA	NA	NA	NA
ChrSy.fgenesh.gene.23	NA	NA	NA	NA	NA
ChrSy.fgenesh.gene.24	NA	NA	NA	NA	NA
ChrSy.fgenesh.gene.25	0.296071	0.326875	0.41082	0.0196024	TRUE
ChrSy.fgenesh.gene.26	NA	NA	NA	NA	NA
ChrSy.fgenesh.gene.27	NA	NA	NA	NA	NA
ChrSy.fgenesh.gene.28	0.0768138	0.0932469	0.0750089	0.0453593	FALSE
ChrSy.fgenesh.gene.29	0.124537	0.178597	0.00557603	0.00435394	FALSE
ChrSy.fgenesh.gene.3	NA	NA	NA	NA	NA
ChrSy.fgenesh.gene.30	0.491271	0.36833	0.717989	0.337239	TRUE
ChrSy.fgenesh.gene.31	NA	NA	NA	NA	NA
ChrSy.fgenesh.gene.32	NA	NA	NA	NA	NA
ChrSy.fgenesh.gene.33	NA	NA	NA	NA	NA
ChrSy.fgenesh.gene.34	NA	NA	NA	NA	NA
ChrSy.fgenesh.gene.35	NA	NA	NA	NA	NA
ChrSy.fgenesh.gene.36	NA	NA	NA	NA	NA
ChrSy.fgenesh.gene.37	0.0915325	0.109669	0.0868665	0.0180498	FALSE
ChrSy.fgenesh.gene.38	NA	NA	NA	NA	NA
ChrSy.fgenesh.gene.39	NA	NA	NA	NA	NA
ChrSy.fgenesh.gene.4	NA	NA	NA	NA	NA
ChrSy.fgenesh.gene.40	NA	NA	NA	NA	NA
ChrSy.fgenesh.gene.41	NA	NA	NA	NA	NA
ChrSy.fgenesh.gene.42	NA	NA	NA	NA	NA
ChrSy.fgenesh.gene.43	NA	NA	NA	NA	NA
ChrSy.fgenesh.gene.44	NA	NA	NA	NA	NA
ChrSy.fgenesh.gene.45	NA	NA	NA	NA	NA
ChrSy.fgenesh.gene.46	NA	NA	NA	NA	NA
ChrSy.fgenesh.gene.47	NA	NA	NA	NA	NA
ChrSy.fgenesh.gene.48	NA	NA	NA	NA	NA
ChrSy.fgenesh.gene.49	0.0392294	0.0210185	0.089676	0.0670473	FALSE
ChrSy.fgenesh.gene.5	NA	NA	NA	NA	NA
ChrSy.fgenesh.gene.50	0.171948	0.158915	0.0493659	0.242325	FALSE
ChrSy.fgenesh.gene.51	NA	NA	NA	NA	NA
ChrSy.fgenesh.gene.52	NA	NA	NA	NA	NA
ChrSy.fgenesh.gene.53	NA	NA	NA	NA	NA
ChrSy.fgenesh.gene.54	NA	NA	NA	NA	NA
ChrSy.fgenesh.gene.55	NA	NA	NA	NA	NA
ChrSy.fgenesh.gene.56	NA	NA	NA	NA	NA
ChrSy.fgenesh.gene.57	NA	NA	NA	NA	NA
ChrSy.fgenesh.gene.58	NA	NA	NA	NA	NA
ChrSy.fgenesh.gene.59	NA	NA	NA	NA	NA
ChrSy.fgenesh.gene.6	NA	NA	NA	NA	NA
ChrSy.fgenesh.gene.60	NA	NA	NA	NA	NA
ChrSy.fgenesh.gene.61	NA	NA	NA	NA	NA
ChrSy.fgenesh.gene.62	NA	NA	NA	NA	NA
ChrSy.fgenesh.gene.63	NA	NA	NA	NA	NA
ChrSy.fgenesh.gene.64	NA	NA	NA	NA	NA
ChrSy.fgenesh.gene.65	NA	NA	NA	NA	NA
ChrSy.fgenesh.gene.66	NA	NA	NA	NA	NA
ChrSy.fgenesh.gene.67	NA	NA	NA	NA	NA
ChrSy.fgenesh.gene.68	NA	NA	NA	NA	NA
ChrSy.fgenesh.gene.69	0.281724	0.22604	0.0711306	0.131164	FALSE
ChrSy.fgenesh.gene.7	NA	NA	NA	NA	NA
ChrSy.fgenesh.gene.70	NA	NA	NA	NA	NA
ChrSy.fgenesh.gene.71	NA	NA	NA	NA	NA
ChrSy.fgenesh.gene.72	NA	NA	NA	NA	NA
ChrSy.fgenesh.gene.73	NA	NA	NA	NA	NA
ChrSy.fgenesh.gene.74	0.146373	0.161475	0.0724962	0.189916	FALSE
ChrSy.fgenesh.gene.75	NA	NA	NA	NA	NA
ChrSy.fgenesh.gene.76	0.179967	0.138772	0.00590397	0.034591	NA
ChrSy.fgenesh.gene.77	NA	NA	NA	NA	NA
ChrSy.fgenesh.gene.78	NA	NA	NA	NA	NA
ChrSy.fgenesh.gene.79	NA	NA	NA	NA	NA
ChrSy.fgenesh.gene.8	NA	NA	NA	NA	NA
ChrSy.fgenesh.gene.80	NA	NA	NA	NA	NA
ChrSy.fgenesh.gene.81	NA	NA	NA	NA	NA
ChrSy.fgenesh.gene.82	NA	NA	NA	NA	NA
ChrSy.fgenesh.gene.83	NA	NA	NA	NA	NA
ChrSy.fgenesh.gene.84	NA	NA	NA	NA	NA
ChrSy.fgenesh.gene.85	NA	NA	NA	NA	NA
ChrSy.fgenesh.gene.86	0.289355	0.333806	0.0381355	0.0327118	FALSE
ChrSy.fgenesh.gene.87	NA	NA	NA	NA	NA
ChrSy.fgenesh.gene.88	NA	NA	NA	NA	NA
ChrSy.fgenesh.gene.89	NA	NA	NA	NA	NA
ChrSy.fgenesh.gene.9	NA	NA	NA	NA	NA
ChrUn.fgenesh.gene.1	0.305177	0.289733	0.497239	0.814163	NA
ChrUn.fgenesh.gene.10	NA	NA	NA	NA	NA
ChrUn.fgenesh.gene.11	NA	NA	NA	NA	NA
ChrUn.fgenesh.gene.12	NA	NA	NA	NA	NA
ChrUn.fgenesh.gene.13	NA	NA	NA	NA	NA
ChrUn.fgenesh.gene.14	NA	NA	NA	NA	NA
ChrUn.fgenesh.gene.15	NA	NA	NA	NA	NA
ChrUn.fgenesh.gene.16	NA	NA	NA	NA	NA
ChrUn.fgenesh.gene.17	NA	NA	NA	NA	NA
ChrUn.fgenesh.gene.18	NA	NA	NA	NA	NA
ChrUn.fgenesh.gene.19	NA	NA	NA	NA	NA
ChrUn.fgenesh.gene.2	NA	NA	NA	NA	NA
ChrUn.fgenesh.gene.20	0.664324	0.718012	0.824737	0.910906	TRUE
ChrUn.fgenesh.gene.21	NA	NA	NA	NA	NA
ChrUn.fgenesh.gene.22	NA	NA	NA	NA	NA
ChrUn.fgenesh.gene.23	NA	NA	NA	NA	NA
ChrUn.fgenesh.gene.24	NA	NA	NA	NA	NA
ChrUn.fgenesh.gene.25	NA	NA	NA	NA	NA
ChrUn.fgenesh.gene.26	NA	NA	NA	NA	NA
ChrUn.fgenesh.gene.27	0.413827	0.27105	0.57316	0.0446037	TRUE
ChrUn.fgenesh.gene.28	NA	NA	NA	NA	NA
ChrUn.fgenesh.gene.29	NA	NA	NA	NA	NA
ChrUn.fgenesh.gene.3	NA	NA	NA	NA	NA
ChrUn.fgenesh.gene.30	NA	NA	NA	NA	NA
ChrUn.fgenesh.gene.31	NA	NA	NA	NA	NA
ChrUn.fgenesh.gene.32	NA	NA	NA	NA	NA
ChrUn.fgenesh.gene.33	NA	NA	NA	NA	NA
ChrUn.fgenesh.gene.34	NA	NA	NA	NA	NA
ChrUn.fgenesh.gene.35	NA	NA	NA	NA	NA
ChrUn.fgenesh.gene.36	NA	NA	NA	NA	NA
ChrUn.fgenesh.gene.37	NA	NA	NA	NA	NA
ChrUn.fgenesh.gene.38	NA	NA	NA	NA	NA
ChrUn.fgenesh.gene.39	NA	NA	NA	NA	NA
ChrUn.fgenesh.gene.4	NA	NA	NA	NA	NA
ChrUn.fgenesh.gene.40	NA	NA	NA	NA	NA
ChrUn.fgenesh.gene.41	NA	NA	NA	NA	NA
ChrUn.fgenesh.gene.42	NA	NA	NA	NA	NA
ChrUn.fgenesh.gene.43	NA	NA	NA	NA	NA
ChrUn.fgenesh.gene.44	NA	NA	NA	NA	NA
ChrUn.fgenesh.gene.45	NA	NA	NA	NA	NA
ChrUn.fgenesh.gene.46	NA	NA	NA	NA	NA
ChrUn.fgenesh.gene.47	NA	NA	NA	NA	NA
ChrUn.fgenesh.gene.48	NA	NA	NA	NA	NA
ChrUn.fgenesh.gene.49	NA	NA	NA	NA	NA
ChrUn.fgenesh.gene.5	NA	NA	NA	NA	NA
ChrUn.fgenesh.gene.50	NA	NA	NA	NA	NA
ChrUn.fgenesh.gene.51	NA	NA	NA	NA	NA
ChrUn.fgenesh.gene.52	NA	NA	NA	NA	NA
ChrUn.fgenesh.gene.53	NA	NA	NA	NA	NA
ChrUn.fgenesh.gene.54	NA	NA	NA	NA	NA
ChrUn.fgenesh.gene.55	NA	NA	NA	NA	NA
ChrUn.fgenesh.gene.56	NA	NA	NA	NA	NA
ChrUn.fgenesh.gene.57	0.404411	0.33758	0.628994	0.99	TRUE
ChrUn.fgenesh.gene.58	NA	NA	NA	NA	NA
ChrUn.fgenesh.gene.59	NA	NA	NA	NA	NA
ChrUn.fgenesh.gene.6	NA	NA	NA	NA	NA
ChrUn.fgenesh.gene.60	NA	NA	NA	NA	NA
ChrUn.fgenesh.gene.61	NA	NA	NA	NA	NA
ChrUn.fgenesh.gene.62	NA	NA	NA	NA	NA
ChrUn.fgenesh.gene.63	NA	NA	NA	NA	NA
ChrUn.fgenesh.gene.64	NA	NA	NA	NA	NA
ChrUn.fgenesh.gene.65	NA	NA	NA	NA	NA
ChrUn.fgenesh.gene.66	NA	NA	NA	NA	NA
ChrUn.fgenesh.gene.67	NA	NA	NA	NA	NA
ChrUn.fgenesh.gene.68	0.0502561	0.0102865	0.0360199	0.499151	FALSE
ChrUn.fgenesh.gene.69	NA	NA	NA	NA	NA
ChrUn.fgenesh.gene.7	NA	NA	NA	NA	NA
ChrUn.fgenesh.gene.70	NA	NA	NA	NA	NA
ChrUn.fgenesh.gene.71	NA	NA	NA	NA	NA
ChrUn.fgenesh.gene.72	NA	NA	NA	NA	NA
ChrUn.fgenesh.gene.73	0.0502561	0.0102865	0.0415783	0.499151	FALSE
ChrUn.fgenesh.gene.74	NA	NA	NA	NA	NA
ChrUn.fgenesh.gene.75	NA	NA	NA	NA	NA
ChrUn.fgenesh.gene.76	NA	NA	NA	NA	NA
ChrUn.fgenesh.gene.77	NA	NA	NA	NA	NA
ChrUn.fgenesh.gene.78	NA	NA	NA	NA	NA
ChrUn.fgenesh.gene.79	NA	NA	NA	NA	NA
ChrUn.fgenesh.gene.8	0.694536	0.625332	0.853151	0.591814	TRUE
ChrUn.fgenesh.gene.80	NA	NA	NA	NA	NA
ChrUn.fgenesh.gene.81	NA	NA	NA	NA	NA
ChrUn.fgenesh.gene.82	NA	NA	NA	NA	NA
ChrUn.fgenesh.gene.83	NA	NA	NA	NA	NA
ChrUn.fgenesh.gene.84	NA	NA	NA	NA	NA
ChrUn.fgenesh.gene.85	NA	NA	NA	NA	NA
ChrUn.fgenesh.gene.86	NA	NA	NA	NA	NA
ChrUn.fgenesh.gene.87	NA	NA	NA	NA	NA
ChrUn.fgenesh.gene.88	NA	NA	NA	NA	NA
ChrUn.fgenesh.gene.89	NA	NA	NA	NA	NA
ChrUn.fgenesh.gene.9	NA	NA	NA	NA	NA
ChrUn.fgenesh.gene.90	NA	NA	NA	NA	NA
ChrUn.fgenesh.gene.91	NA	NA	NA	NA	NA
ChrUn.fgenesh.gene.92	NA	NA	NA	NA	NA
ChrUn.fgenesh.gene.93	NA	NA	NA	NA	NA
ChrUn.fgenesh.gene.94	NA	NA	NA	NA	NA
ChrUn.fgenesh.gene.95	NA	NA	NA	NA	NA
ChrUn.fgenesh.gene.96	0.13475	0.133421	0.0173643	0.01	FALSE
LOC_Os01g01010	0.322349	0.320988	0.557018	0.01	TRUE
LOC_Os01g01019	NA	NA	NA	NA	NA
LOC_Os01g01030	0.476	0.413263	0.701154	0.016642	TRUE
LOC_Os01g01040	0.114489	0.0732004	0.0775706	0.159182	FALSE
LOC_Os01g01050	-0.01516	-0.0204718	0.00668858	0.0956641	FALSE
LOC_Os01g01060	0.142657	0.110216	0.077763	0.0669266	FALSE
LOC_Os01g01070	0.575871	0.408302	0.772201	0.775138	TRUE
LOC_Os01g01080	-0.01652	-0.0136479	0.00510761	0.0202264	FALSE
LOC_Os01g01090	NA	NA	NA	NA	NA
LOC_Os01g01100	NA	NA	NA	NA	NA
LOC_Os01g01110	NA	NA	NA	NA	NA
LOC_Os01g01115	0.265	0.254247	0.0428258	0.121942	FALSE
LOC_Os01g01120	0.368026	0.323256	0.618753	0.581552	TRUE
LOC_Os01g01130	0.445503	0.284479	0.667681	0.542192	TRUE
LOC_Os01g01140	NA	NA	NA	NA	NA
LOC_Os01g01150	0.0463276	0.0423408	0.0938228	0.286411	FALSE
LOC_Os01g01160	0.183745	0.217313	0.0671339	0.139167	FALSE
LOC_Os01g01170	0.102431	0.122608	0.087362	0.155912	FALSE
LOC_Os01g01180	NA	NA	NA	NA	NA
LOC_Os01g01190	0.170133	0.158432	0.0385164	0.0955695	FALSE
LOC_Os01g01200	NA	NA	NA	NA	NA
LOC_Os01g01210	NA	NA	NA	NA	NA
LOC_Os01g01230	NA	NA	NA	NA	NA
LOC_Os01g01240	NA	NA	NA	NA	NA
LOC_Os01g01250	NA	NA	NA	NA	NA
LOC_Os01g01260	NA	NA	NA	NA	NA
LOC_Os01g01270	NA	NA	NA	NA	NA
LOC_Os01g01280	0.167297	0.169586	0.0283714	0.12134	FALSE
LOC_Os01g01290	NA	NA	NA	NA	NA
LOC_Os01g01295	0.271467	0.25526	0.0958742	0.0803423	FALSE
LOC_Os01g01302	0.113797	0.118943	0.0805092	0.123871	FALSE
LOC_Os01g01307	0.216875	0.152617	0.0708222	0.0181202	FALSE
LOC_Os01g01312	0.607281	0.646188	0.793957	0.38821	TRUE
LOC_Os01g01320	NA	NA	NA	NA	NA
LOC_Os01g01330	0.0714066	0.0352536	0.0968566	0.250365	FALSE
LOC_Os01g01340	0.0611128	0.0423408	0.0692494	0.0493092	FALSE
LOC_Os01g01350	0.080725	0.0625494	0.0474828	0.0221926	FALSE
LOC_Os01g01360	0.415805	0.340387	0.623118	0.485213	TRUE
LOC_Os01g01369	0.115782	0.143282	0.244067	0.0771234	TRUE
LOC_Os01g01380	0.399226	0.416928	0.608402	0.0516349	TRUE
LOC_Os01g01390	0.206208	0.16096	0.310257	0.0842251	TRUE
LOC_Os01g01400	0.0982863	0.128786	0.0818895	0.209971	FALSE
LOC_Os01g01410	0.201327	0.0378455	0.362033	0.125728	TRUE
LOC_Os01g01420	0.229484	0.205811	0.399785	0.224273	TRUE
LOC_Os01g01430	NA	NA	NA	NA	NA
LOC_Os01g01440	NA	NA	NA	NA	NA
LOC_Os01g01450	0.458939	0.453296	0.674506	0.448872	TRUE
LOC_Os01g01460	NA	NA	NA	NA	NA
LOC_Os01g01470	NA	NA	NA	NA	NA
LOC_Os01g01484	0.118425	0.186777	0.0615859	0.00543403	FALSE
LOC_Os01g01500	NA	NA	NA	NA	NA
LOC_Os01g01510	-0.0395454	0.00234889	0.0406368	0.17701	FALSE
LOC_Os01g01520	0.715692	0.628146	0.876747	0.01	TRUE
LOC_Os01g01530	NA	NA	NA	NA	NA
LOC_Os01g01540	NA	NA	NA	NA	NA
LOC_Os01g01550	NA	NA	NA	NA	NA
LOC_Os01g01560	NA	NA	NA	NA	NA
LOC_Os01g01570	NA	NA	NA	NA	NA
LOC_Os01g01580	NA	NA	NA	NA	NA
LOC_Os01g01590	0.205557	0.214397	0.0458825	0.0611108	FALSE
LOC_Os01g01600	0.433661	0.267075	0.631508	0.607247	TRUE
LOC_Os01g01610	0.23772	0.231548	0.47377	0.456743	TRUE
LOC_Os01g01620	0.0844805	0.0730181	0.00983409	0.0685959	FALSE
LOC_Os01g01640	0.184952	0.0957578	0.0509016	0.0286444	FALSE
LOC_Os01g01650	0.819308	0.747919	0.887496	0.87272	TRUE
LOC_Os01g01660	0.398461	0.369262	0.64188	0.0347153	TRUE
LOC_Os01g01670	0.0627915	0.0573656	0.039169	0.217447	FALSE
LOC_Os01g01680	0.486074	0.522568	0.669795	0.451369	TRUE
LOC_Os01g01689	0.0126925	0.0153083	0.0203546	0.0810164	FALSE
LOC_Os01g01700	0.0652489	0.0446087	0.0267022	0.195141	FALSE
LOC_Os01g01710	0.13982	0.154419	0.0803853	0.0990507	FALSE
LOC_Os01g01720	0.0261468	0.0667207	0.0690639	0.207755	FALSE
LOC_Os01g01730	NA	NA	NA	NA	NA
LOC_Os01g01740	0.162259	0.118457	0.000830609	0.179474	FALSE
LOC_Os01g01760	NA	NA	NA	NA	NA
LOC_Os01g01770	NA	NA	NA	NA	NA
LOC_Os01g01780	0.282265	0.291991	0.409238	0.00570887	TRUE
LOC_Os01g01790	0.120593	0.104526	0.0688177	0.0371546	FALSE
LOC_Os01g01800	0.0751364	0.0545915	0.0101935	0.0459329	FALSE
LOC_Os01g01810	NA	NA	NA	NA	NA
LOC_Os01g01830	0.132407	0.172198	0.0871855	0.113383	FALSE
LOC_Os01g01840	0.679957	0.609335	0.837106	0.529737	TRUE
LOC_Os01g01850	NA	NA	NA	NA	NA
LOC_Os01g01860	NA	NA	NA	NA	NA
LOC_Os01g01870	0.156821	0.135912	0.313143	0.01	TRUE
LOC_Os01g01880	NA	NA	NA	NA	NA
LOC_Os01g01890	0.121943	0.115744	0.0164516	0.0793409	FALSE
LOC_Os01g01900	NA	NA	NA	NA	NA
LOC_Os01g01910	0.555706	0.439101	0.748049	0.01	TRUE
LOC_Os01g01920	0.270925	0.0829199	0.0797856	0.15935	FALSE
LOC_Os01g01925	NA	NA	NA	NA	NA
LOC_Os01g01930	NA	NA	NA	NA	NA
LOC_Os01g01940	0.512163	0.416017	0.69342	0.445802	TRUE
LOC_Os01g01950	NA	NA	NA	NA	NA
LOC_Os01g01960	0.123932	0.204151	0.0660981	0.0756591	FALSE
LOC_Os01g01970	-0.0152015	0.00352334	0.0247571	0.0789161	FALSE
LOC_Os01g01980	NA	NA	NA	NA	NA
LOC_Os01g01990	NA	NA	NA	NA	NA
LOC_Os01g02000	0.351189	0.314832	0.580716	0.74852	TRUE
LOC_Os01g02010	0.331083	0.460261	0.460388	0.01	TRUE
LOC_Os01g02020	0.481951	0.464514	0.711324	0.606687	TRUE
LOC_Os01g02040	0.179646	0.0907361	0.0148084	0.064696	FALSE
LOC_Os01g02050	0.514104	0.473545	0.697158	0.647459	TRUE
LOC_Os01g02060	0.196607	0.119814	0.0387403	0.01	FALSE
LOC_Os01g02070	NA	NA	NA	NA	NA
LOC_Os01g02080	0.480698	0.418994	0.673771	0.0635856	TRUE
LOC_Os01g02090	0.209434	0.184347	0.068218	0.21228	FALSE
LOC_Os01g02100	0.141858	0.0252303	0.0201149	0.0580968	FALSE
LOC_Os01g02110	NA	NA	NA	NA	NA
LOC_Os01g02120	NA	NA	NA	NA	NA
LOC_Os01g02130	NA	NA	NA	NA	NA
LOC_Os01g02139	0.113094	0.166589	0.0538191	0.684446	FALSE
LOC_Os01g02150	0.30052	0.351949	0.370294	0.748517	TRUE
LOC_Os01g02160	0.157135	0.0978771	0.0375227	0.051864	FALSE
LOC_Os01g02170	-0.00293548	0.0314873	0.0285305	0.0352252	FALSE
LOC_Os01g02180	0.192759	0.173312	0.372491	0.528983	TRUE
LOC_Os01g02190	0.211105	0.166737	0.390102	0.0904788	NA
LOC_Os01g02200	0.255696	0.202288	0.391338	0.0165171	TRUE
LOC_Os01g02210	NA	NA	NA	NA	NA
LOC_Os01g02220	NA	NA	NA	NA	NA
LOC_Os01g02230	NA	NA	NA	NA	NA
LOC_Os01g02240	NA	NA	NA	NA	NA
LOC_Os01g02250	NA	NA	NA	NA	NA
LOC_Os01g02260	NA	NA	NA	NA	NA
LOC_Os01g02270	NA	NA	NA	NA	NA
LOC_Os01g02280	NA	NA	NA	NA	NA
LOC_Os01g02290	0.468336	0.433593	0.670807	0.0285224	TRUE
LOC_Os01g02300	0.308901	0.289865	0.516968	0.0205235	TRUE
LOC_Os01g02310	0.586296	0.524621	0.805095	0.0643172	TRUE
LOC_Os01g02320	0.864258	0.822699	0.940661	0.743703	TRUE
LOC_Os01g02334	0.5393	0.478688	0.745992	0.680196	TRUE
LOC_Os01g02350	0.685129	0.670467	0.800456	0.730384	TRUE
LOC_Os01g02360	0.672301	0.661598	0.797838	0.554635	TRUE
LOC_Os01g02370	NA	NA	NA	NA	NA
LOC_Os01g02380	NA	NA	NA	NA	NA
LOC_Os01g02390	NA	NA	NA	NA	NA
LOC_Os01g02400	0.827151	0.775215	0.941698	0.01	TRUE
LOC_Os01g02410	NA	NA	NA	NA	NA
LOC_Os01g02420	NA	NA	NA	NA	NA
LOC_Os01g02430	NA	NA	NA	NA	NA
LOC_Os01g02440	NA	NA	NA	NA	NA
LOC_Os01g02450	NA	NA	NA	NA	NA
LOC_Os01g02460	NA	NA	NA	NA	NA
LOC_Os01g02470	NA	NA	NA	NA	NA
LOC_Os01g02480	NA	NA	NA	NA	NA
LOC_Os01g02490	NA	NA	NA	NA	NA
LOC_Os01g02500	0.284926	0.300172	0.539068	0.01	TRUE
LOC_Os01g02510	NA	NA	NA	NA	NA
LOC_Os01g02520	NA	NA	NA	NA	NA
LOC_Os01g02530	NA	NA	NA	NA	NA
LOC_Os01g02540	NA	NA	NA	NA	NA
LOC_Os01g02550	NA	NA	NA	NA	NA
LOC_Os01g02560	NA	NA	NA	NA	NA
LOC_Os01g02570	0.756901	0.746664	0.877991	0.436374	TRUE
LOC_Os01g02580	0.715739	0.643454	0.865203	0.01	TRUE
LOC_Os01g02590	NA	NA	NA	NA	NA
LOC_Os01g02600	0.58857	0.489643	0.76343	0.89071	TRUE
LOC_Os01g02610	0.859655	0.853215	0.929793	0.96541	TRUE
LOC_Os01g02629	NA	NA	NA	NA	NA
LOC_Os01g02650	NA	NA	NA	NA	NA
LOC_Os01g02660	NA	NA	NA	NA	NA
LOC_Os01g02670	-0.0141702	0.0227614	0.0974961	0.00855719	FALSE
LOC_Os01g02680	NA	NA	NA	NA	NA
LOC_Os01g02690	0.734539	0.675559	0.871542	0.928138	TRUE
LOC_Os01g02700	0.857437	0.775316	0.94673	0.521526	TRUE
LOC_Os01g02710	0.647179	0.575215	0.834416	0.01	TRUE
LOC_Os01g02720	0.442768	0.488914	0.65883	0.47846	TRUE
LOC_Os01g02730	0.844664	0.736137	0.946461	0.565588	TRUE
LOC_Os01g02740	NA	NA	NA	NA	NA
LOC_Os01g02750	0.840572	0.728888	0.924239	0.954867	TRUE
LOC_Os01g02760	0.811735	0.724977	0.914624	0.892392	TRUE
LOC_Os01g02770	0.909286	0.853386	0.960561	0.986272	TRUE
LOC_Os01g02780	NA	NA	NA	NA	NA
LOC_Os01g02790	NA	NA	NA	NA	NA
LOC_Os01g02800	NA	NA	NA	NA	NA
LOC_Os01g02810	0.741955	0.60525	0.875618	0.935956	TRUE
LOC_Os01g02830	NA	NA	NA	NA	NA
LOC_Os01g02840	0.691346	0.588997	0.843548	0.888053	TRUE
LOC_Os01g02850	NA	NA	NA	NA	NA
LOC_Os01g02860	0.351486	0.302906	0.566694	0.226579	TRUE
LOC_Os01g02870	0.510426	0.488164	0.734675	0.416158	TRUE
LOC_Os01g02880	0.327916	0.361203	0.456121	0.0897839	TRUE
LOC_Os01g02884	0.112404	0.130384	0.062633	0.184049	FALSE
LOC_Os01g02890	0.366747	0.38046	0.532074	0.189296	TRUE
LOC_Os01g02900	0.376845	0.347636	0.596299	0.0667362	TRUE
LOC_Os01g02910	0.104186	0.116837	0.0924185	0.156647	FALSE
LOC_Os01g02920	0.338544	0.316108	0.467366	0.0957447	TRUE
LOC_Os01g02930	0.195236	0.174527	0.0372757	0.058295	FALSE
LOC_Os01g02940	0.26666	0.315784	0.00883288	0.0201899	FALSE
LOC_Os01g02950	NA	NA	NA	NA	NA
LOC_Os01g02960	0.553877	0.4862	0.775046	0.106766	TRUE
LOC_Os01g02970	NA	NA	NA	NA	NA
LOC_Os01g02980	NA	NA	NA	NA	NA
LOC_Os01g02990	NA	NA	NA	NA	NA
LOC_Os01g03010	NA	NA	NA	NA	NA
LOC_Os01g03020	0.358818	0.303209	0.499174	0.0439596	TRUE
LOC_Os01g03030	0.236481	0.301974	0.416489	0.01	TRUE
LOC_Os01g03040	0.117985	0.125767	0.0326684	0.158684	FALSE
LOC_Os01g03050	0.256906	0.218973	0.0968318	0.122046	FALSE
LOC_Os01g03060	0.121003	0.0496102	0.0281574	0.0627521	FALSE
LOC_Os01g03070	0.0879173	0.0779589	0.0789899	0.00251063	FALSE
LOC_Os01g03080	0.121496	0.135588	0.0366514	0.0534427	FALSE
LOC_Os01g03090	0.263067	0.250197	0.48101	0.0241382	TRUE
LOC_Os01g03100	0.143213	0.201822	0.0931736	0.0583892	FALSE
LOC_Os01g03110	-0.0610218	-0.102885	0.0049675	0.247848	FALSE
LOC_Os01g03130	0.00481497	0.00542675	0.0744804	0.02488	FALSE
LOC_Os01g03144	0.199073	0.129898	0.000849993	0.140452	FALSE
LOC_Os01g03160	0.224634	0.140832	0.028065	0.0662966	FALSE
LOC_Os01g03170	NA	NA	NA	NA	NA
LOC_Os01g03180	0.481266	0.45716	0.687259	0.244528	TRUE
LOC_Os01g03190	NA	NA	NA	NA	NA
LOC_Os01g03200	NA	NA	NA	NA	NA
LOC_Os01g03210	NA	NA	NA	NA	NA
LOC_Os01g03220	NA	NA	NA	NA	NA
LOC_Os01g03230	NA	NA	NA	NA	NA
LOC_Os01g03240	0.76134	0.428085	0.870353	0.843258	TRUE
LOC_Os01g03250	NA	NA	NA	NA	NA
LOC_Os01g03260	NA	NA	NA	NA	NA
LOC_Os01g03270	NA	NA	NA	NA	NA
LOC_Os01g03280	NA	NA	NA	NA	NA
LOC_Os01g03290	NA	NA	NA	NA	NA
LOC_Os01g03300	NA	NA	NA	NA	NA
LOC_Os01g03310	0.292995	0.286747	0.370196	0.114914	TRUE
LOC_Os01g03320	0.375397	0.378941	0.481761	0.01	TRUE
LOC_Os01g03330	NA	NA	NA	NA	NA
LOC_Os01g03340	0.503407	0.402207	0.719612	0.166156	TRUE
LOC_Os01g03350	NA	NA	NA	NA	NA
LOC_Os01g03360	0.337371	0.223746	0.503491	0.187971	TRUE
LOC_Os01g03370	NA	NA	NA	NA	NA
LOC_Os01g03380	NA	NA	NA	NA	NA
LOC_Os01g03390	0.138243	0.165759	0.197869	0.01	FALSE
LOC_Os01g03400	NA	NA	NA	NA	NA
LOC_Os01g03410	NA	NA	NA	NA	NA
LOC_Os01g03420	NA	NA	NA	NA	NA
LOC_Os01g03429	NA	NA	NA	NA	NA
LOC_Os01g03440	NA	NA	NA	NA	NA
LOC_Os01g03452	NA	NA	NA	NA	NA
LOC_Os01g03464	NA	NA	NA	NA	NA
LOC_Os01g03480	0.311061	0.265607	0.443918	0.0540964	TRUE
LOC_Os01g03490	0.178443	0.10892	0.0782316	0.01	FALSE
LOC_Os01g03500	0.25588	0.207209	0.309919	0.197642	TRUE
LOC_Os01g03510	0.264867	0.233958	0.309762	0.00915549	TRUE
LOC_Os01g03520	0.127553	0.172623	0.0539025	0.0593164	FALSE
LOC_Os01g03530	0.0776453	0.210145	0.096124	0.261114	FALSE
LOC_Os01g03549	0.191806	0.232277	0.171259	0.0284016	FALSE
LOC_Os01g03570	0.821495	0.735891	0.93837	0.00863309	TRUE
LOC_Os01g03580	NA	NA	NA	NA	NA
LOC_Os01g03590	NA	NA	NA	NA	NA
LOC_Os01g03600	NA	NA	NA	NA	NA
LOC_Os01g03610	NA	NA	NA	NA	NA
LOC_Os01g03620	NA	NA	NA	NA	NA
LOC_Os01g03630	NA	NA	NA	NA	NA
LOC_Os01g03640	NA	NA	NA	NA	NA
LOC_Os01g03650	0.0477911	0.0258581	0.0546006	0.209456	FALSE
LOC_Os01g03660	0.0953165	0.0793561	0.0945353	0.166338	FALSE
LOC_Os01g03670	NA	NA	NA	NA	NA
LOC_Os01g03680	NA	NA	NA	NA	NA
LOC_Os01g03690	0.251693	0.254976	0.46783	0.0340175	TRUE
LOC_Os01g03710	0.419061	0.409193	0.554827	0.18928	TRUE
LOC_Os01g03720	NA	NA	NA	NA	NA
LOC_Os01g03730	0.0600779	0.0598562	0.0838309	0.0251006	FALSE
LOC_Os01g03740	0.669936	0.560899	0.831139	0.47042	TRUE
LOC_Os01g03750	0.311469	0.260079	0.440029	0.0994093	TRUE
LOC_Os01g03760	0.239627	0.14796	0.0305931	0.0186565	FALSE
LOC_Os01g03770	NA	NA	NA	NA	NA
LOC_Os01g03780	NA	NA	NA	NA	NA
LOC_Os01g03790	NA	NA	NA	NA	NA
LOC_Os01g03800	NA	NA	NA	NA	NA
LOC_Os01g03810	NA	NA	NA	NA	NA
LOC_Os01g03820	0.155337	0.198805	0.0121924	0.0879364	FALSE
LOC_Os01g03830	NA	NA	NA	NA	NA
LOC_Os01g03840	NA	NA	NA	NA	NA
LOC_Os01g03860	NA	NA	NA	NA	NA
LOC_Os01g03870	0.147681	0.186312	0.0136375	0.01	FALSE
LOC_Os01g03880	NA	NA	NA	NA	NA
LOC_Os01g03890	NA	NA	NA	NA	NA
LOC_Os01g03900	NA	NA	NA	NA	NA
LOC_Os01g03914	0.605329	0.545125	0.784534	0.530589	TRUE
LOC_Os01g03930	NA	NA	NA	NA	NA
LOC_Os01g03940	0.347167	0.316918	0.465132	0.282465	TRUE
LOC_Os01g03950	0.191295	0.174587	0.273906	0.0785078	TRUE
LOC_Os01g03960	NA	NA	NA	NA	NA
LOC_Os01g03970	NA	NA	NA	NA	NA
LOC_Os01g03980	0.0908652	0.0822517	0.03839	0.106104	FALSE
LOC_Os01g03989	NA	NA	NA	NA	NA
LOC_Os01g04000	NA	NA	NA	NA	NA
LOC_Os01g04005	NA	NA	NA	NA	NA
LOC_Os01g04010	0.0972212	0.135588	0.229497	0.0443149	TRUE
LOC_Os01g04020	0.108335	0.0955958	0.0528116	0.274278	FALSE
LOC_Os01g04030	0.00942239	-0.0144173	0.0251304	0.0745961	FALSE
LOC_Os01g04040	0.347218	0.294361	0.496506	0.372757	TRUE
LOC_Os01g04050	0.578416	0.456738	0.68116	0.615105	TRUE
LOC_Os01g04070	NA	NA	NA	NA	NA
LOC_Os01g04080	0.219377	0.198746	0.0309725	0.015823	FALSE
LOC_Os01g04090	NA	NA	NA	NA	NA
LOC_Os01g04100	0.413003	0.400668	0.588253	0.0925726	TRUE
LOC_Os01g04110	0.333682	0.348041	0.559501	0.572995	TRUE
LOC_Os01g04120	0.0934614	0.0805103	0.0877154	0.013583	FALSE
LOC_Os01g04130	0.0228537	0.0309406	0.0415178	0.026035	FALSE
LOC_Os01g04140	NA	NA	NA	NA	NA
LOC_Os01g04150	NA	NA	NA	NA	NA
LOC_Os01g04160	0.123304	0.138139	0.0931949	0.180688	FALSE
LOC_Os01g04170	0.0949762	0.0735066	0.0781954	0.01	FALSE
LOC_Os01g04180	NA	NA	NA	NA	NA
LOC_Os01g04190	0.148485	0.112666	0.0242613	0.128226	FALSE
LOC_Os01g04200	0.372637	0.31382	0.500098	0.0594054	TRUE
LOC_Os01g04210	0.383145	0.387037	0.617318	0.0961452	NA
LOC_Os01g04220	NA	NA	NA	NA	NA
LOC_Os01g04230	0.116709	0.0709527	0.0977317	0.103129	FALSE
LOC_Os01g04250	NA	NA	NA	NA	NA
LOC_Os01g04260	0.0471997	0.037481	0.0357026	0.00787441	FALSE
LOC_Os01g04270	NA	NA	NA	NA	NA
LOC_Os01g04280	0.275259	0.119348	0.451924	0.119062	TRUE
LOC_Os01g04290	NA	NA	NA	NA	NA
LOC_Os01g04300	0.296469	0.272775	0.0417506	0.115869	FALSE
LOC_Os01g04310	NA	NA	NA	NA	NA
LOC_Os01g04320	NA	NA	NA	NA	NA
LOC_Os01g04324	NA	NA	NA	NA	NA
LOC_Os01g04330	-0.104563	-0.106409	0.0723771	0.0150857	FALSE
LOC_Os01g04340	NA	NA	NA	NA	NA
LOC_Os01g04350	0.189582	0.221606	0.398562	0.705358	TRUE
LOC_Os01g04360	NA	NA	NA	NA	NA
LOC_Os01g04370	NA	NA	NA	NA	NA
LOC_Os01g04380	NA	NA	NA	NA	NA
LOC_Os01g04390	0.0772954	0.148628	0.0850844	0.01	FALSE
LOC_Os01g04409	0.679155	0.627113	0.851729	0.488428	TRUE
LOC_Os01g04430	NA	NA	NA	NA	NA
LOC_Os01g04440	NA	NA	NA	NA	NA
LOC_Os01g04450	0.628435	0.556404	0.815639	0.883331	TRUE
LOC_Os01g04460	0.316509	0.255219	0.537334	0.028433	TRUE
LOC_Os01g04470	NA	NA	NA	NA	NA
LOC_Os01g04480	0.165407	0.160675	0.312481	0.172097	TRUE
LOC_Os01g04490	0.686255	0.530708	0.832365	0.693218	TRUE
LOC_Os01g04500	NA	NA	NA	NA	NA
LOC_Os01g04510	NA	NA	NA	NA	NA
LOC_Os01g04520	NA	NA	NA	NA	NA
LOC_Os01g04530	NA	NA	NA	NA	NA
LOC_Os01g04540	NA	NA	NA	NA	NA
LOC_Os01g04550	NA	NA	NA	NA	NA
LOC_Os01g04560	NA	NA	NA	NA	NA
LOC_Os01g04570	0.80176	0.697459	0.910969	0.999246	TRUE
LOC_Os01g04580	0.128947	0.170839	0.272436	0.0399935	NA
LOC_Os01g04590	0.20327	0.166893	0.0316429	0.044449	FALSE
LOC_Os01g04600	0.381559	0.325321	0.578025	0.01	TRUE
LOC_Os01g04610	NA	NA	NA	NA	NA
LOC_Os01g04620	0.523422	0.475671	0.729051	0.461172	TRUE
LOC_Os01g04630	0.0879195	0.125159	0.0724168	0.0236357	FALSE
LOC_Os01g04640	0.314798	0.244021	0.550229	0.677354	TRUE
LOC_Os01g04650	0.079337	0.0109952	0.00342952	0.0192431	FALSE
LOC_Os01g04660	NA	NA	NA	NA	NA
LOC_Os01g04670	NA	NA	NA	NA	NA
LOC_Os01g04680	NA	NA	NA	NA	NA
LOC_Os01g04690	NA	NA	NA	NA	NA
LOC_Os01g04699	NA	NA	NA	NA	NA
LOC_Os01g04710	0.310025	0.271398	0.0836191	0.543111	FALSE
LOC_Os01g04720	0.30473	0.251493	0.39078	0.0557833	TRUE
LOC_Os01g04730	0.0938717	0.0763997	0.00657082	0.116776	FALSE
LOC_Os01g04740	NA	NA	NA	NA	NA
LOC_Os01g04750	0.545682	0.53579	0.764071	0.108842	TRUE
LOC_Os01g04760	NA	NA	NA	NA	NA
LOC_Os01g04770	NA	NA	NA	NA	NA
LOC_Os01g04780	NA	NA	NA	NA	NA
LOC_Os01g04790	NA	NA	NA	NA	NA
LOC_Os01g04800	0.473851	0.478647	0.691229	0.140422	TRUE
LOC_Os01g04814	0.259432	0.21786	0.462939	0.0785665	TRUE
LOC_Os01g04830	NA	NA	NA	NA	NA
LOC_Os01g04840	NA	NA	NA	NA	NA
LOC_Os01g04850	NA	NA	NA	NA	NA
LOC_Os01g04860	0.326459	0.292417	0.562972	0.0192331	TRUE
LOC_Os01g04870	0.669526	0.646492	0.840316	0.0308558	TRUE
LOC_Os01g04880	0.125099	0.0592285	0.092454	0.189803	FALSE
LOC_Os01g04900	0.178727	0.192953	0.0493351	0.169807	FALSE
LOC_Os01g04910	0.18281	0.181087	0.332923	0.0890437	TRUE
LOC_Os01g04920	0.0878093	0.0364078	0.0168916	0.00914522	FALSE
LOC_Os01g04930	0.360929	0.304343	0.548576	0.00833095	TRUE
LOC_Os01g04950	0.250041	0.246816	0.334	0.0512571	TRUE
LOC_Os01g04960	NA	NA	NA	NA	NA
LOC_Os01g04970	NA	NA	NA	NA	NA
LOC_Os01g04980	NA	NA	NA	NA	NA
LOC_Os01g04990	0.57462	0.561831	0.761381	0.868409	TRUE
LOC_Os01g05000	NA	NA	NA	NA	NA
LOC_Os01g05010	-0.0760697	-0.0438797	0.0950915	0.102	FALSE
LOC_Os01g05020	NA	NA	NA	NA	NA
LOC_Os01g05030	NA	NA	NA	NA	NA
LOC_Os01g05040	NA	NA	NA	NA	NA
LOC_Os01g05050	NA	NA	NA	NA	NA
LOC_Os01g05060	0.0789907	0.0851068	0.00778316	0.0986575	FALSE
LOC_Os01g05064	0.0843087	0.120077	0.0218219	0.88343	FALSE
LOC_Os01g05070	0.317802	0.243657	0.494854	0.0254424	TRUE
LOC_Os01g05080	0.640614	0.547514	0.822184	0.653574	TRUE
LOC_Os01g05090	0.93758	0.925058	0.97039	0.964884	TRUE
LOC_Os01g05100	NA	NA	NA	NA	NA
LOC_Os01g05105	0.243552	0.213628	0.360032	0.0489906	TRUE
LOC_Os01g05120	NA	NA	NA	NA	NA
LOC_Os01g05130	0.511352	0.481604	0.720861	0.564599	TRUE
LOC_Os01g05140	0.555177	0.537248	0.753597	0.489027	TRUE
LOC_Os01g05150	NA	NA	NA	NA	NA
LOC_Os01g05160	NA	NA	NA	NA	NA
LOC_Os01g05170	NA	NA	NA	NA	NA
LOC_Os01g05180	NA	NA	NA	NA	NA
LOC_Os01g05200	NA	NA	NA	NA	NA
LOC_Os01g05210	NA	NA	NA	NA	NA
LOC_Os01g05220	NA	NA	NA	NA	NA
LOC_Os01g05240	NA	NA	NA	NA	NA
LOC_Os01g05250	NA	NA	NA	NA	NA
LOC_Os01g05260	NA	NA	NA	NA	NA
LOC_Os01g05280	NA	NA	NA	NA	NA
LOC_Os01g05289	NA	NA	NA	NA	NA
LOC_Os01g05300	NA	NA	NA	NA	NA
LOC_Os01g05310	NA	NA	NA	NA	NA
LOC_Os01g05320	NA	NA	NA	NA	NA
LOC_Os01g05330	NA	NA	NA	NA	NA
LOC_Os01g05340	NA	NA	NA	NA	NA
LOC_Os01g05350	NA	NA	NA	NA	NA
LOC_Os01g05360	NA	NA	NA	NA	NA
LOC_Os01g05370	NA	NA	NA	NA	NA
LOC_Os01g05380	NA	NA	NA	NA	NA
LOC_Os01g05390	NA	NA	NA	NA	NA
LOC_Os01g05400	NA	NA	NA	NA	NA
LOC_Os01g05410	NA	NA	NA	NA	NA
LOC_Os01g05420	0.254992	0.195586	0.430146	0.0846229	TRUE
LOC_Os01g05430	0.264487	0.281583	0.429054	0.00622769	TRUE
LOC_Os01g05440	NA	NA	NA	NA	NA
LOC_Os01g05450	NA	NA	NA	NA	NA
LOC_Os01g05460	0.647781	0.607862	0.829125	0.716418	TRUE
LOC_Os01g05470	0.114289	0.142533	0.224688	0.0305459	TRUE
LOC_Os01g05480	0.212523	0.189369	0.0409592	0.01129	FALSE
LOC_Os01g05490	0.50644	0.436145	0.692854	0.0112028	TRUE
LOC_Os01g05500	0.192148	0.219358	0.355249	0.0317563	TRUE
LOC_Os01g05510	0.703241	0.673113	0.875863	0.01	NA
LOC_Os01g05520	NA	NA	NA	NA	NA
LOC_Os01g05530	NA	NA	NA	NA	NA
LOC_Os01g05540	0.935142	0.896671	0.977787	0.564694	NA
LOC_Os01g05550	NA	NA	NA	NA	NA
LOC_Os01g05560	0.00428512	-0.0433861	0.816662	0.0266389	TRUE
LOC_Os01g05570	NA	NA	NA	NA	NA
LOC_Os01g05580	NA	NA	NA	NA	NA
LOC_Os01g05585	NA	NA	NA	NA	NA
LOC_Os01g05590	NA	NA	NA	NA	NA
LOC_Os01g05600	0.161934	0.102892	0.377428	0.0731518	TRUE
LOC_Os01g05610	0.680066	0.645439	0.836894	0.318181	TRUE
LOC_Os01g05620	0.445432	0.275828	0.680536	0.01	TRUE
LOC_Os01g05630	0.45832	0.460423	0.649623	0.0973948	TRUE
LOC_Os01g05640	NA	NA	NA	NA	NA
LOC_Os01g05650	0.361498	0.362134	0.557421	0.157556	TRUE
LOC_Os01g05660	0.214116	0.273281	0.252081	0.123513	TRUE
LOC_Os01g05670	0.231434	0.213931	0.000710777	0.01	FALSE
LOC_Os01g05680	0.24695	0.228916	0.359109	0.127649	TRUE
LOC_Os01g05694	0.306928	0.410023	0.513584	0.626616	TRUE
LOC_Os01g05710	0.681511	0.623003	0.840626	0.663958	TRUE
LOC_Os01g05720	NA	NA	NA	NA	NA
LOC_Os01g05730	NA	NA	NA	NA	NA
LOC_Os01g05744	0.255067	0.290878	0.348584	0.0387641	TRUE
LOC_Os01g05760	0.645943	0.634974	0.826465	0.560678	TRUE
LOC_Os01g05770	0.553259	0.511041	0.0881324	0.254124	FALSE
LOC_Os01g05780	0.595267	0.580298	0.78072	0.347139	TRUE
LOC_Os01g05790	0.0543802	-0.0124127	0.0309371	0.235382	FALSE
LOC_Os01g05800	0.295675	0.247707	0.488193	0.115476	TRUE
LOC_Os01g05810	0.251784	0.295879	0.426999	0.00188515	TRUE
LOC_Os01g05820	0.747268	0.737208	0.880246	0.786691	TRUE
LOC_Os01g05830	0.35026	0.380318	0.527579	0.393951	TRUE
LOC_Os01g05840	0.217906	0.267267	0.00553221	0.530354	FALSE
LOC_Os01g05850	NA	NA	NA	NA	NA
LOC_Os01g05860	0.00310614	-0.0608484	0.0326304	0.0812074	FALSE
LOC_Os01g05870	0.306575	0.217707	0.540181	0.00838586	TRUE
LOC_Os01g05880	NA	NA	NA	NA	NA
LOC_Os01g05890	NA	NA	NA	NA	NA
LOC_Os01g05900	0.72376	0.711167	0.861058	0.527511	TRUE
LOC_Os01g05940	NA	NA	NA	NA	NA
LOC_Os01g05960	0.641763	0.626466	0.814382	0.545208	TRUE
LOC_Os01g05970	0.142984	0.119247	0.0458834	0.00139344	FALSE
LOC_Os01g05980	NA	NA	NA	NA	NA
LOC_Os01g06000	0.0374626	0.0284904	0.0787797	0.214631	FALSE
LOC_Os01g06010	0.217522	0.207209	0.204142	0.122908	FALSE
LOC_Os01g06020	0.143712	0.15282	0.0208292	0.200615	FALSE
LOC_Os01g06030	NA	NA	NA	NA	NA
LOC_Os01g06040	NA	NA	NA	NA	NA
LOC_Os01g06050	NA	NA	NA	NA	NA
LOC_Os01g06060	NA	NA	NA	NA	NA
LOC_Os01g06070	NA	NA	NA	NA	NA
LOC_Os01g06080	NA	NA	NA	NA	NA
LOC_Os01g06090	NA	NA	NA	NA	NA
LOC_Os01g06100	NA	NA	NA	NA	NA
LOC_Os01g06110	NA	NA	NA	NA	NA
LOC_Os01g06120	NA	NA	NA	NA	NA
LOC_Os01g06130	NA	NA	NA	NA	NA
LOC_Os01g06140	NA	NA	NA	NA	NA
LOC_Os01g06150	0.293373	0.341926	0.515381	0.113439	TRUE
LOC_Os01g06160	NA	NA	NA	NA	NA
LOC_Os01g06170	NA	NA	NA	NA	NA
LOC_Os01g06180	NA	NA	NA	NA	NA
LOC_Os01g06200	NA	NA	NA	NA	NA
LOC_Os01g06210	NA	NA	NA	NA	NA
LOC_Os01g06220	NA	NA	NA	NA	NA
LOC_Os01g06230	NA	NA	NA	NA	NA
LOC_Os01g06240	NA	NA	NA	NA	NA
LOC_Os01g06250	NA	NA	NA	NA	NA
LOC_Os01g06260	NA	NA	NA	NA	NA
LOC_Os01g06270	0.0217836	0.0173332	0.0383362	0.256713	FALSE
LOC_Os01g06280	0.299191	0.313091	0.464328	0.0650239	TRUE
LOC_Os01g06290	0.0975709	0.0601397	0.0788204	0.0805141	FALSE
LOC_Os01g06300	NA	NA	NA	NA	NA
LOC_Os01g06310	NA	NA	NA	NA	NA
LOC_Os01g06320	NA	NA	NA	NA	NA
LOC_Os01g06330	NA	NA	NA	NA	NA
LOC_Os01g06340	0.249483	0.259078	0.00503023	0.125714	FALSE
LOC_Os01g06350	NA	NA	NA	NA	NA
LOC_Os01g06360	NA	NA	NA	NA	NA
LOC_Os01g06370	NA	NA	NA	NA	NA
LOC_Os01g06380	NA	NA	NA	NA	NA
LOC_Os01g06390	NA	NA	NA	NA	NA
LOC_Os01g06400	NA	NA	NA	NA	NA
LOC_Os01g06410	NA	NA	NA	NA	NA
LOC_Os01g06420	NA	NA	NA	NA	NA
LOC_Os01g06430	NA	NA	NA	NA	NA
LOC_Os01g06440	NA	NA	NA	NA	NA
LOC_Os01g06450	NA	NA	NA	NA	NA
LOC_Os01g06454	0.222929	0.24471	0.378052	0.0390711	TRUE
LOC_Os01g06460	-0.0532568	-0.0508859	0.0105711	0.0359009	FALSE
LOC_Os01g06470	0.37462	0.30246	0.565531	0.0603944	TRUE
LOC_Os01g06490	0.341028	0.372644	0.140659	0.236419	FALSE
LOC_Os01g06500	0.351342	0.325524	0.523858	0.0501373	TRUE
LOC_Os01g06510	NA	NA	NA	NA	NA
LOC_Os01g06520	NA	NA	NA	NA	NA
LOC_Os01g06530	NA	NA	NA	NA	NA
LOC_Os01g06540	NA	NA	NA	NA	NA
LOC_Os01g06550	0.116386	0.105761	0.0563928	0.0367534	FALSE
LOC_Os01g06560	NA	NA	NA	NA	NA
LOC_Os01g06570	NA	NA	NA	NA	NA
LOC_Os01g06580	0.264229	0.380419	0.41168	0.792063	TRUE
LOC_Os01g06590	0.0920628	0.105599	0.225708	0.0796789	TRUE
LOC_Os01g06600	0.136658	0.115926	0.0686502	0.0187127	FALSE
LOC_Os01g06610	NA	NA	NA	NA	NA
LOC_Os01g06620	NA	NA	NA	NA	NA
LOC_Os01g06630	NA	NA	NA	NA	NA
LOC_Os01g06640	0.112657	0.0268705	0.0968672	0.202305	FALSE
LOC_Os01g06650	NA	NA	NA	NA	NA
LOC_Os01g06660	0.703356	0.468361	0.852539	0.624951	TRUE
LOC_Os01g06670	NA	NA	NA	NA	NA
LOC_Os01g06680	NA	NA	NA	NA	NA
LOC_Os01g06690	NA	NA	NA	NA	NA
LOC_Os01g06700	NA	NA	NA	NA	NA
LOC_Os01g06710	NA	NA	NA	NA	NA
LOC_Os01g06720	NA	NA	NA	NA	NA
LOC_Os01g06730	0.317073	0.415899	0.557833	0.667227	TRUE
LOC_Os01g06740	NA	NA	NA	NA	NA
LOC_Os01g06750	NA	NA	NA	NA	NA
LOC_Os01g06760	NA	NA	NA	NA	NA
LOC_Os01g06770	NA	NA	NA	NA	NA
LOC_Os01g06780	NA	NA	NA	NA	NA
LOC_Os01g06790	0.81339	0.737782	0.919482	0.903195	TRUE
LOC_Os01g06800	NA	NA	NA	NA	NA
LOC_Os01g06810	NA	NA	NA	NA	NA
LOC_Os01g06820	NA	NA	NA	NA	NA
LOC_Os01g06836	NA	NA	NA	NA	NA
LOC_Os01g06852	NA	NA	NA	NA	NA
LOC_Os01g06870	NA	NA	NA	NA	NA
LOC_Os01g06876	NA	NA	NA	NA	NA
LOC_Os01g06882	NA	NA	NA	NA	NA
LOC_Os01g06890	NA	NA	NA	NA	NA
LOC_Os01g06900	NA	NA	NA	NA	NA
LOC_Os01g06910	NA	NA	NA	NA	NA
LOC_Os01g06920	NA	NA	NA	NA	NA
LOC_Os01g06940	NA	NA	NA	NA	NA
LOC_Os01g06950	NA	NA	NA	NA	NA
LOC_Os01g06960	NA	NA	NA	NA	NA
LOC_Os01g06970	NA	NA	NA	NA	NA
LOC_Os01g06980	NA	NA	NA	NA	NA
LOC_Os01g06990	NA	NA	NA	NA	NA
LOC_Os01g07000	NA	NA	NA	NA	NA
LOC_Os01g07010	NA	NA	NA	NA	NA
LOC_Os01g07020	NA	NA	NA	NA	NA
LOC_Os01g07030	NA	NA	NA	NA	NA
LOC_Os01g07040	NA	NA	NA	NA	NA
LOC_Os01g07050	NA	NA	NA	NA	NA
LOC_Os01g07060	NA	NA	NA	NA	NA
LOC_Os01g07070	0.165559	0.160514	0.0229505	0.18676	FALSE
LOC_Os01g07080	0.020875	0.04797	0.0721602	0.0670211	FALSE
LOC_Os01g07090	0.233877	0.284175	0.390712	0.0137314	TRUE
LOC_Os01g07100	0.282653	0.267753	0.0380061	0.20936	FALSE
LOC_Os01g07110	0.339475	0.373939	0.381089	0.0394991	TRUE
LOC_Os01g07120	0.0383177	-0.0371165	0.0822018	0.115474	FALSE
LOC_Os01g07130	NA	NA	NA	NA	NA
LOC_Os01g07140	0.321922	0.292275	0.272055	0.104693	TRUE
LOC_Os01g07150	NA	NA	NA	NA	NA
LOC_Os01g07160	NA	NA	NA	NA	NA
LOC_Os01g07170	0.642533	0.49341	0.879875	0.730016	TRUE
LOC_Os01g07180	NA	NA	NA	NA	NA
LOC_Os01g07190	NA	NA	NA	NA	NA
LOC_Os01g07200	0.297982	0.191273	0.455229	0.144311	TRUE
LOC_Os01g07212	0.361694	0.345388	0.576928	0.600053	TRUE
LOC_Os01g07240	0.264663	0.249468	0.00459626	0.00626996	FALSE
LOC_Os01g07250	0.170741	0.183477	0.0869065	0.14641	FALSE
LOC_Os01g07260	0.244713	0.285633	0.356081	0.469101	TRUE
LOC_Os01g07270	0.416776	0.231447	0.609987	0.0374982	TRUE
LOC_Os01g07280	0.635716	0.4894	0.839385	0.128651	TRUE
LOC_Os01g07300	0.142736	0.148081	0.0228764	0.01	FALSE
LOC_Os01g07310	0.392377	0.375762	0.558189	0.0708059	TRUE
LOC_Os01g07320	0.317287	0.292822	0.497056	0.632411	TRUE
LOC_Os01g07330	0.248765	0.237157	0.230974	0.0225983	TRUE
LOC_Os01g07340	0.0100548	-0.0283487	0.104062	0.0462394	FALSE
LOC_Os01g07350	0.615949	0.438088	0.754027	0.656121	TRUE
LOC_Os01g07360	0.330251	0.347757	0.413067	0.01	TRUE
LOC_Os01g07364	NA	NA	NA	NA	NA
LOC_Os01g07370	0.449114	0.463926	0.632321	0.062706	TRUE
LOC_Os01g07376	0.472466	0.499828	0.693937	0.704965	TRUE
LOC_Os01g07382	0.076272	0.0781006	0.0115957	0.0632107	FALSE
LOC_Os01g07390	0.0137031	-0.0768047	0.00389798	0.104377	FALSE
LOC_Os01g07400	0.0962455	0.0880024	0.0629124	0.0777156	FALSE
LOC_Os01g07410	0.0968826	0.119996	0.0130246	0.0386157	FALSE
LOC_Os01g07420	0.18446	0.253032	0.0693652	0.0669601	FALSE
LOC_Os01g07430	NA	NA	NA	NA	NA
LOC_Os01g07450	NA	NA	NA	NA	NA
LOC_Os01g07460	NA	NA	NA	NA	NA
LOC_Os01g07470	NA	NA	NA	NA	NA
LOC_Os01g07480	NA	NA	NA	NA	NA
LOC_Os01g07490	0.207791	0.271337	0.450084	0.0210875	TRUE
LOC_Os01g07500	0.331869	0.341824	0.530892	0.175951	TRUE
LOC_Os01g07510	NA	NA	NA	NA	NA
LOC_Os01g07520	0.208694	0.12032	0.0801375	0.0842286	FALSE
LOC_Os01g07530	0.333214	0.312119	0.400109	0.0225055	TRUE
LOC_Os01g07540	0.27512	0.29671	0.504639	0.0397071	TRUE
LOC_Os01g07550	NA	NA	NA	NA	NA
LOC_Os01g07560	0.492864	0.543465	0.686302	0.453878	TRUE
LOC_Os01g07570	0.29961	0.303493	0.429909	0.631213	TRUE
LOC_Os01g07590	0.698184	0.658297	0.842499	0.700837	TRUE
LOC_Os01g07600	0.57832	0.542958	0.75713	0.485954	TRUE
LOC_Os01g07610	-0.0560538	-0.0484763	0.0387451	0.0802073	FALSE
LOC_Os01g07620	0.369688	0.312605	0.58797	0.56758	TRUE
LOC_Os01g07630	0.317136	0.321454	0.532943	0.0539813	TRUE
LOC_Os01g07640	NA	NA	NA	NA	NA
LOC_Os01g07650	NA	NA	NA	NA	NA
LOC_Os01g07660	NA	NA	NA	NA	NA
LOC_Os01g07670	NA	NA	NA	NA	NA
LOC_Os01g07680	NA	NA	NA	NA	NA
LOC_Os01g07700	0.222658	0.212939	0.0470136	0.251054	FALSE
LOC_Os01g07710	NA	NA	NA	NA	NA
LOC_Os01g07720	0.333411	0.282778	0.504057	0.0119862	TRUE
LOC_Os01g07730	0.486774	0.449084	0.676083	0.551394	TRUE
LOC_Os01g07740	0.303699	0.225311	0.153331	0.0295153	FALSE
LOC_Os01g07750	0.0767094	0.06585	0.0568803	0.0316095	FALSE
LOC_Os01g07760	0.21211	0.174648	0.32321	0.0199264	TRUE
LOC_Os01g07770	0.260663	0.239202	0.407928	0.140115	TRUE
LOC_Os01g07780	0.270091	0.293854	0.314733	0.133564	TRUE
LOC_Os01g07790	NA	NA	NA	NA	NA
LOC_Os01g07800	0.219312	0.253194	0.095864	0.0508991	FALSE
LOC_Os01g07810	0.199536	0.191232	0.292215	0.0245578	TRUE
LOC_Os01g07820	NA	NA	NA	NA	NA
LOC_Os01g07830	NA	NA	NA	NA	NA
LOC_Os01g07840	NA	NA	NA	NA	NA
LOC_Os01g07850	NA	NA	NA	NA	NA
LOC_Os01g07860	NA	NA	NA	NA	NA
LOC_Os01g07870	0.180014	0.180217	0.0101453	0.0893955	FALSE
LOC_Os01g07880	0.153331	0.0721069	0.27906	0.0812718	TRUE
LOC_Os01g07890	0.268091	0.321393	0.408346	0.133526	TRUE
LOC_Os01g07900	NA	NA	NA	NA	NA
LOC_Os01g07910	0.190776	0.193581	0.0707201	0.0663691	FALSE
LOC_Os01g07920	0.343282	0.224906	0.525347	0.0466398	TRUE
LOC_Os01g07930	NA	NA	NA	NA	NA
LOC_Os01g07940	0.624722	0.54881	0.804555	0.697215	TRUE
LOC_Os01g07950	0.378356	0.289157	0.580141	0.0489157	TRUE
LOC_Os01g07960	0.590373	0.555391	0.795522	0.912053	TRUE
LOC_Os01g07970	-0.0835997	-0.0585198	0.0404633	0.0540043	FALSE
LOC_Os01g07980	0.567686	0.517464	0.796069	0.907248	TRUE
LOC_Os01g07990	NA	NA	NA	NA	NA
LOC_Os01g08000	0.523415	0.466174	0.763459	0.0910621	TRUE
LOC_Os01g08010	0.515259	0.46506	0.734076	0.0213119	TRUE
LOC_Os01g08020	0.0737425	0.104262	0.0698823	0.01	FALSE
LOC_Os01g08050	NA	NA	NA	NA	NA
LOC_Os01g08060	NA	NA	NA	NA	NA
LOC_Os01g08070	NA	NA	NA	NA	NA
LOC_Os01g08090	0.332779	0.262914	0.533321	0.0168004	TRUE
LOC_Os01g08100	NA	NA	NA	NA	NA
LOC_Os01g08110	0.438422	0.337005	0.654088	0.00878908	TRUE
LOC_Os01g08120	0.00991724	0.0116635	0.0307807	0.281975	FALSE
LOC_Os01g08130	0.364913	0.424866	0.50216	0.366315	TRUE
LOC_Os01g08140	0.358259	0.429219	0.483442	0.01	TRUE
LOC_Os01g08150	0.135554	0.138686	0.027055	0.01	FALSE
LOC_Os01g08160	0.0563006	0.0849043	0.0772793	0.00850961	FALSE
LOC_Os01g08170	NA	NA	NA	NA	NA
LOC_Os01g08180	NA	NA	NA	NA	NA
LOC_Os01g08190	0.237886	0.259897	0.391728	0.621971	TRUE
LOC_Os01g08200	0.0488078	0.0394047	0.0250165	0.156631	FALSE
LOC_Os01g08220	0.268637	0.27885	0.317523	0.01	TRUE
LOC_Os01g08240	NA	NA	NA	NA	NA
LOC_Os01g08250	NA	NA	NA	NA	NA
LOC_Os01g08260	0.193852	0.187992	0.0432101	0.623723	FALSE
LOC_Os01g08270	0.150514	0.114103	0.0226206	0.033097	FALSE
LOC_Os01g08280	0.201574	0.193075	0.0123302	0.0277517	FALSE
LOC_Os01g08290	0.308615	0.123702	0.459887	0.0591266	TRUE
LOC_Os01g08300	0.0115153	0.0147413	0.0725392	0.01	FALSE
LOC_Os01g08310	0.157721	0.183052	0.0310514	0.18651	FALSE
LOC_Os01g08320	0.367277	0.372826	0.48078	0.0508477	TRUE
LOC_Os01g08330	NA	NA	NA	NA	NA
LOC_Os01g08340	0.00926412	-0.00645945	0.00890411	0.040602	FALSE
LOC_Os01g08350	NA	NA	NA	NA	NA
LOC_Os01g08360	NA	NA	NA	NA	NA
LOC_Os01g08370	0.524348	0.524471	0.712768	0.533582	TRUE
LOC_Os01g08380	0.140591	0.155817	0.0871252	0.091106	FALSE
LOC_Os01g08390	NA	NA	NA	NA	NA
LOC_Os01g08400	0.320919	0.226081	0.467468	0.0860116	TRUE
LOC_Os01g08410	0.162772	0.150329	0.29598	0.141435	TRUE
LOC_Os01g08420	0.103114	0.16503	0.0185793	0.0046549	FALSE
LOC_Os01g08430	0.234759	0.192062	0.0876448	0.251584	FALSE
LOC_Os01g08440	0.191391	0.23011	0.0209286	0.213741	FALSE
LOC_Os01g08450	0.367019	0.255199	0.576053	0.0681798	TRUE
LOC_Os01g08460	0.0345735	0.0779994	0.0116349	0.162722	FALSE
LOC_Os01g08464	NA	NA	NA	NA	NA
LOC_Os01g08470	0.188695	0.130829	0.000735113	0.150256	FALSE
LOC_Os01g08480	NA	NA	NA	NA	NA
LOC_Os01g08490	NA	NA	NA	NA	NA
LOC_Os01g08500	NA	NA	NA	NA	NA
LOC_Os01g08510	0.116729	0.135851	0.0643506	0.088523	FALSE
LOC_Os01g08520	0.266007	0.217131	0.0468293	0.103414	FALSE
LOC_Os01g08530	NA	NA	NA	NA	NA
LOC_Os01g08540	0.140501	0.0953933	0.25511	0.0573044	TRUE
LOC_Os01g08550	0.0837324	0.122325	0.0628712	0.0399636	FALSE
LOC_Os01g08560	0.226875	0.132085	0.0506427	0.00446973	FALSE
LOC_Os01g08570	NA	NA	NA	NA	NA
LOC_Os01g08580	0.12375	0.131133	0.0304885	0.287268	FALSE
LOC_Os01g08590	NA	NA	NA	NA	NA
LOC_Os01g08600	0.545918	0.506308	0.776942	0.0486157	TRUE
LOC_Os01g08610	NA	NA	NA	NA	NA
LOC_Os01g08620	NA	NA	NA	NA	NA
LOC_Os01g08630	NA	NA	NA	NA	NA
LOC_Os01g08640	NA	NA	NA	NA	NA
LOC_Os01g08650	0.873579	0.758348	0.953276	0.95529	TRUE
LOC_Os01g08660	0.350493	0.398785	0.600413	0.100967	TRUE
LOC_Os01g08670	0.254231	0.202308	0.0492399	0.0187873	FALSE
LOC_Os01g08680	0.0601914	0.0647363	0.0505618	0.0500092	FALSE
LOC_Os01g08690	0.232155	0.24228	0.393021	0.00847581	TRUE
LOC_Os01g08700	-0.013757	-0.0299484	0.0791895	0.294416	FALSE
LOC_Os01g08710	0.0898211	0.10485	0.0854726	0.0765683	FALSE
LOC_Os01g08720	NA	NA	NA	NA	NA
LOC_Os01g08730	NA	NA	NA	NA	NA
LOC_Os01g08740	NA	NA	NA	NA	NA
LOC_Os01g08750	0.127817	0.207249	0.00130675	0.0838376	FALSE
LOC_Os01g08760	0.213252	0.174304	0.390992	0.510386	TRUE
LOC_Os01g08770	0.0684653	0.0533765	0.0898986	0.0876287	FALSE
LOC_Os01g08780	0.384639	0.338362	0.555699	0.265153	TRUE
LOC_Os01g08790	NA	NA	NA	NA	NA
LOC_Os01g08800	NA	NA	NA	NA	NA
LOC_Os01g08810	0.213744	0.263724	0.0700425	0.123911	FALSE
LOC_Os01g08814	0.312593	0.281239	0.0302072	0.0719424	FALSE
LOC_Os01g08820	0.135425	0.122358	0.0406177	0.0383461	FALSE
LOC_Os01g08830	0.0459312	0.00504202	0.0155229	0.175191	FALSE
LOC_Os01g08840	NA	NA	NA	NA	NA
LOC_Os01g08850	-0.0231105	-0.0368128	0.0873552	0.25759	FALSE
LOC_Os01g08860	NA	NA	NA	NA	NA
LOC_Os01g08870	NA	NA	NA	NA	NA
LOC_Os01g08880	NA	NA	NA	NA	NA
LOC_Os01g08890	0.743454	0.670396	0.871749	0.914828	TRUE
LOC_Os01g08930	0.14359	0.154602	0.00350322	0.0593512	FALSE
LOC_Os01g08940	NA	NA	NA	NA	NA
LOC_Os01g08950	0.152813	0.145915	0.080815	0.0187272	FALSE
LOC_Os01g08960	0.263771	0.269778	0.06804	0.240896	FALSE
LOC_Os01g08970	0.142151	0.130363	0.210882	0.0329841	TRUE
LOC_Os01g08980	NA	NA	NA	NA	NA
LOC_Os01g08990	NA	NA	NA	NA	NA
LOC_Os01g09000	0.066024	0.0413688	0.0207762	0.00470003	FALSE
LOC_Os01g09010	0.116015	0.212473	0.0207316	0.0677845	FALSE
LOC_Os01g09020	0.445092	0.321798	0.689872	0.01	TRUE
LOC_Os01g09030	0.377149	0.387243	0.587847	0.524227	TRUE
LOC_Os01g09050	NA	NA	NA	NA	NA
LOC_Os01g09060	NA	NA	NA	NA	NA
LOC_Os01g09080	0.0964109	0.0596742	0.00305121	0.0231212	FALSE
LOC_Os01g09090	NA	NA	NA	NA	NA
LOC_Os01g09100	0.312022	0.270446	0.403805	0.140036	TRUE
LOC_Os01g09110	NA	NA	NA	NA	NA
LOC_Os01g09120	0.2557	0.212048	0.388973	0.0542245	TRUE
LOC_Os01g09130	NA	NA	NA	NA	NA
LOC_Os01g09140	NA	NA	NA	NA	NA
LOC_Os01g09150	NA	NA	NA	NA	NA
LOC_Os01g09160	NA	NA	NA	NA	NA
LOC_Os01g09170	NA	NA	NA	NA	NA
LOC_Os01g09180	NA	NA	NA	NA	NA
LOC_Os01g09190	NA	NA	NA	NA	NA
LOC_Os01g09200	0.305429	0.304202	0.402863	0.0639125	TRUE
LOC_Os01g09206	NA	NA	NA	NA	NA
LOC_Os01g09212	NA	NA	NA	NA	NA
LOC_Os01g09220	0.0827242	0.0895819	0.0649154	0.149031	FALSE
LOC_Os01g09230	0.189028	0.144726	0.0668316	0.078618	FALSE
LOC_Os01g09240	NA	NA	NA	NA	NA
LOC_Os01g09246	0.111427	0.109547	0.0276851	0.0538191	FALSE
LOC_Os01g09252	0.613322	0.333462	0.813311	0.0741678	TRUE
LOC_Os01g09260	NA	NA	NA	NA	NA
LOC_Os01g09270	0.477506	0.207618	0.716744	0.636278	NA
LOC_Os01g09280	0.193528	0.197732	0.218644	0.085107	TRUE
LOC_Os01g09290	NA	NA	NA	NA	NA
LOC_Os01g09300	0.0712768	0.0668624	0.0968224	0.0131056	FALSE
LOC_Os01g09305	0.279745	0.294259	0.0781908	0.159377	FALSE
LOC_Os01g09310	0.173805	0.249671	0.0732472	0.210319	FALSE
LOC_Os01g09320	0.347029	0.382545	0.0859654	0.00601013	FALSE
LOC_Os01g09330	NA	NA	NA	NA	NA
LOC_Os01g09340	NA	NA	NA	NA	NA
LOC_Os01g09350	NA	NA	NA	NA	NA
LOC_Os01g09360	NA	NA	NA	NA	NA
LOC_Os01g09370	0.88536	0.80343	0.940909	0.922749	TRUE
LOC_Os01g09384	NA	NA	NA	NA	NA
LOC_Os01g09400	NA	NA	NA	NA	NA
LOC_Os01g09410	0.733026	0.562263	0.88674	0.01	TRUE
LOC_Os01g09420	0.708032	0.375438	0.870803	0.0527433	TRUE
LOC_Os01g09430	0.24405	0.254753	0.365756	0.129787	TRUE
LOC_Os01g09440	NA	NA	NA	NA	NA
LOC_Os01g09450	0.568827	0.569302	0.73452	0.320627	TRUE
LOC_Os01g09460	0.139333	0.122163	0.0190517	0.25025	FALSE
LOC_Os01g09470	NA	NA	NA	NA	NA
LOC_Os01g09480	NA	NA	NA	NA	NA
LOC_Os01g09490	NA	NA	NA	NA	NA
LOC_Os01g09500	0.243304	0.177078	0.489794	0.01	TRUE
LOC_Os01g09510	0.133949	0.123681	0.0143034	0.53677	FALSE
LOC_Os01g09520	NA	NA	NA	NA	NA
LOC_Os01g09530	NA	NA	NA	NA	NA
LOC_Os01g09540	0.122879	0.160636	0.0540909	0.0103317	FALSE
LOC_Os01g09550	0.0848184	0.114124	0.0227145	0.185278	FALSE
LOC_Os01g09560	0.352902	0.262813	0.499504	0.0202805	TRUE
LOC_Os01g09570	0.192767	0.140711	0.0503263	0.183719	FALSE
LOC_Os01g09580	0.171598	0.146461	0.00661596	0.00747284	FALSE
LOC_Os01g09590	0.210826	0.196841	0.1962	0.0787023	FALSE
LOC_Os01g09600	NA	NA	NA	NA	NA
LOC_Os01g09610	NA	NA	NA	NA	NA
LOC_Os01g09620	0.310443	0.298734	0.381046	0.00308373	TRUE
LOC_Os01g09640	0.070069	0.102723	0.212611	0.0485773	TRUE
LOC_Os01g09650	NA	NA	NA	NA	NA
LOC_Os01g09660	0.208672	0.183841	0.390965	0.01	TRUE
LOC_Os01g09665	0.336252	0.331294	0.547048	0.514818	NA
LOC_Os01g09670	0.357743	0.304445	0.084101	0.0789496	FALSE
LOC_Os01g09680	NA	NA	NA	NA	NA
LOC_Os01g09690	NA	NA	NA	NA	NA
LOC_Os01g09700	0.234864	0.291323	0.285018	0.104409	TRUE
LOC_Os01g09710	NA	NA	NA	NA	NA
LOC_Os01g09720	NA	NA	NA	NA	NA
LOC_Os01g09730	NA	NA	NA	NA	NA
LOC_Os01g09740	0.0620487	0.05854	0.0403988	0.0741662	FALSE
LOC_Os01g09750	0.0170172	-0.00840336	0.0988788	0.286798	FALSE
LOC_Os01g09760	0.163198	0.14717	0.0532884	0.143209	FALSE
LOC_Os01g09770	0.242922	0.253417	0.0151699	0.113052	FALSE
LOC_Os01g09790	0.0341354	0.0785866	0.0991674	0.0350823	FALSE
LOC_Os01g09800	0.0776098	0.0228207	0.0572178	0.0582917	FALSE
LOC_Os01g09810	NA	NA	NA	NA	NA
LOC_Os01g09830	0.377205	0.391799	0.5191	0.331341	TRUE
LOC_Os01g09850	0.271075	0.240842	0.0455663	0.0340896	FALSE
LOC_Os01g09860	0.252537	0.243515	0.316405	0.520343	TRUE
LOC_Os01g09870	NA	NA	NA	NA	NA
LOC_Os01g09880	0.33804	0.384854	0.0102915	0.0164884	FALSE
LOC_Os01g09890	0.376151	0.359482	0.49901	0.102111	TRUE
LOC_Os01g09900	NA	NA	NA	NA	NA
LOC_Os01g09930	NA	NA	NA	NA	NA
LOC_Os01g09940	NA	NA	NA	NA	NA
LOC_Os01g09950	NA	NA	NA	NA	NA
LOC_Os01g09960	NA	NA	NA	NA	NA
LOC_Os01g09970	NA	NA	NA	NA	NA
LOC_Os01g09980	NA	NA	NA	NA	NA
LOC_Os01g09990	NA	NA	NA	NA	NA
LOC_Os01g10000	NA	NA	NA	NA	NA
LOC_Os01g10010	0.319571	0.205245	0.446376	0.0435278	TRUE
LOC_Os01g10020	0.241665	0.23578	0.00386683	0.0848337	FALSE
LOC_Os01g10030	-0.0355938	0.0327232	0.08914	0.202458	NA
LOC_Os01g10040	0.239913	0.276764	0.0701336	0.111487	FALSE
LOC_Os01g10050	0.0727644	0.135345	0.0611315	0.099624	FALSE
LOC_Os01g10060	NA	NA	NA	NA	NA
LOC_Os01g10070	0.0689641	0.047646	0.0563801	0.0175752	FALSE
LOC_Os01g10080	0.00171362	0.0844993	0.0702483	0.12741	FALSE
LOC_Os01g10090	-0.0855387	-0.0145297	0.0889119	0.0935844	FALSE
LOC_Os01g10100	0.126036	0.121859	0.0309886	0.193215	FALSE
LOC_Os01g10110	0.352283	0.356525	0.0924971	0.07219	FALSE
LOC_Os01g10120	NA	NA	NA	NA	NA
LOC_Os01g10130	0.328338	0.277837	0.0272353	0.0734977	FALSE
LOC_Os01g10140	0.0226029	0.0902096	0.0533423	0.0606077	FALSE
LOC_Os01g10150	0.170372	0.13494	0.327268	0.1274	TRUE
LOC_Os01g10160	NA	NA	NA	NA	NA
LOC_Os01g10170	NA	NA	NA	NA	NA
LOC_Os01g10180	0.300714	0.305396	0.424064	0.661944	TRUE
LOC_Os01g10195	NA	NA	NA	NA	NA
LOC_Os01g10200	NA	NA	NA	NA	NA
LOC_Os01g10210	0.115168	0.211947	0.0639937	0.0538606	FALSE
LOC_Os01g10230	NA	NA	NA	NA	NA
LOC_Os01g10240	NA	NA	NA	NA	NA
LOC_Os01g10250	0.253731	0.191678	0.3544	0.0119038	TRUE
LOC_Os01g10260	NA	NA	NA	NA	NA
LOC_Os01g10270	NA	NA	NA	NA	NA
LOC_Os01g10280	0.0774693	0.0961223	0.0226859	0.259154	FALSE
LOC_Os01g10290	0.148559	0.131275	0.0342671	0.0118209	FALSE
LOC_Os01g10300	-0.0680951	-0.0334717	0.0415798	0.0877347	FALSE
LOC_Os01g10310	NA	NA	NA	NA	NA
LOC_Os01g10320	0.156054	0.175883	0.12817	0.0631511	FALSE
LOC_Os01g10340	0.358164	0.268199	0.548741	0.090287	TRUE
LOC_Os01g10350	-0.0515846	-0.0103473	0.0428502	0.0695977	FALSE
LOC_Os01g10370	NA	NA	NA	NA	NA
LOC_Os01g10380	NA	NA	NA	NA	NA
LOC_Os01g10390	NA	NA	NA	NA	NA
LOC_Os01g10400	0.2445	0.251959	0.360449	0.0365531	TRUE
LOC_Os01g10410	NA	NA	NA	NA	NA
LOC_Os01g10420	NA	NA	NA	NA	NA
LOC_Os01g10430	0.328497	0.260079	0.491545	0.015037	TRUE
LOC_Os01g10440	0.330053	0.177524	0.522824	0.139636	TRUE
LOC_Os01g10450	0.434341	0.414093	0.649966	0.01	TRUE
LOC_Os01g10460	0.096634	0.0713375	0.0305286	0.0837445	FALSE
LOC_Os01g10470	NA	NA	NA	NA	NA
LOC_Os01g10480	NA	NA	NA	NA	NA
LOC_Os01g10490	0.163743	0.133016	0.0548115	0.01	FALSE
LOC_Os01g10504	0.646091	0.615234	0.837122	0.644506	TRUE
LOC_Os01g10520	NA	NA	NA	NA	NA
LOC_Os01g10530	0.32615	0.36991	0.462242	0.0740292	TRUE
LOC_Os01g10550	NA	NA	NA	NA	NA
LOC_Os01g10560	NA	NA	NA	NA	NA
LOC_Os01g10580	0.24695	0.236165	0.341167	0.01	TRUE
LOC_Os01g10590	NA	NA	NA	NA	NA
LOC_Os01g10600	0.362649	0.338929	0.488035	0.236886	TRUE
LOC_Os01g10610	0.343701	0.223286	0.456092	0.113511	TRUE
LOC_Os01g10630	0.0290753	-0.0286727	0.113087	0.0274006	FALSE
LOC_Os01g10640	-0.0716477	-0.0830052	0.0377147	0.207094	FALSE
LOC_Os01g10650	NA	NA	NA	NA	NA
LOC_Os01g10660	NA	NA	NA	NA	NA
LOC_Os01g10670	NA	NA	NA	NA	NA
LOC_Os01g10680	0.137394	0.154602	0.068973	0.0133608	FALSE
LOC_Os01g10690	0.187663	0.140002	0.0371278	0.0191075	FALSE
LOC_Os01g10700	NA	NA	NA	NA	NA
LOC_Os01g10710	NA	NA	NA	NA	NA
LOC_Os01g10720	NA	NA	NA	NA	NA
LOC_Os01g10740	NA	NA	NA	NA	NA
LOC_Os01g10750	NA	NA	NA	NA	NA
LOC_Os01g10760	NA	NA	NA	NA	NA
LOC_Os01g10770	NA	NA	NA	NA	NA
LOC_Os01g10780	NA	NA	NA	NA	NA
LOC_Os01g10790	0.143293	0.092599	0.303905	0.0481889	TRUE
LOC_Os01g10800	0.296006	0.301995	0.339982	0.137186	TRUE
LOC_Os01g10810	0.503323	0.282616	0.664663	0.457888	TRUE
LOC_Os01g10820	0.163023	0.105882	0.26702	0.614849	TRUE
LOC_Os01g10830	0.304144	0.266761	0.0491684	0.161333	FALSE
LOC_Os01g10840	0.350264	0.229888	0.533052	0.0466913	TRUE
LOC_Os01g10850	0.425878	0.305466	0.484636	0.442828	TRUE
LOC_Os01g10860	0.485125	0.332166	0.662697	0.01	TRUE
LOC_Os01g10870	NA	NA	NA	NA	NA
LOC_Os01g10880	0.170611	0.128359	0.345976	0.069303	TRUE
LOC_Os01g10890	0.130713	0.188377	0.0947667	0.205374	FALSE
LOC_Os01g10900	0.461601	0.405832	0.697123	0.0166247	TRUE
LOC_Os01g10910	NA	NA	NA	NA	NA
LOC_Os01g10920	NA	NA	NA	NA	NA
LOC_Os01g10930	0.360272	0.351524	0.568373	0.0226897	TRUE
LOC_Os01g10940	NA	NA	NA	NA	NA
LOC_Os01g10950	0.278696	0.289076	0.0871096	0.0417194	FALSE
LOC_Os01g10960	0.173842	0.139395	0.374487	0.10427	TRUE
LOC_Os01g10970	NA	NA	NA	NA	NA
LOC_Os01g10980	0.245276	0.229321	0.0741565	0.0819309	FALSE
LOC_Os01g10990	0.39641	0.29841	0.597026	0.0705188	TRUE
LOC_Os01g11000	NA	NA	NA	NA	NA
LOC_Os01g11010	0.460411	0.478708	0.673713	0.00188535	TRUE
LOC_Os01g11020	NA	NA	NA	NA	NA
LOC_Os01g11040	0.334884	0.250602	0.387696	0.0949594	TRUE
LOC_Os01g11054	0.274922	0.298289	0.520484	0.387513	TRUE
LOC_Os01g11070	0.121427	0.143566	0.281109	0.222463	TRUE
LOC_Os01g11080	NA	NA	NA	NA	NA
LOC_Os01g11110	0.40955	0.266964	0.620923	0.00594593	TRUE
LOC_Os01g11120	-0.00711171	-0.00419156	0.028217	0.0118864	FALSE
LOC_Os01g11130	NA	NA	NA	NA	NA
LOC_Os01g11140	NA	NA	NA	NA	NA
LOC_Os01g11150	0.371278	0.358927	0.584311	0.977886	TRUE
LOC_Os01g11160	0.570563	0.519469	0.772128	0.545906	TRUE
LOC_Os01g11170	NA	NA	NA	NA	NA
LOC_Os01g11190	NA	NA	NA	NA	NA
LOC_Os01g11200	NA	NA	NA	NA	NA
LOC_Os01g11210	0.16379	0.136518	0.0096842	0.562981	FALSE
LOC_Os01g11220	NA	NA	NA	NA	NA
LOC_Os01g11230	0.397897	0.401377	0.599964	0.51449	TRUE
LOC_Os01g11240	0.335412	0.365718	0.569485	0.100186	TRUE
LOC_Os01g11250	0.393252	0.396558	0.597066	0.0568991	TRUE
LOC_Os01g11260	0.342034	0.316189	0.461964	0.0128483	TRUE
LOC_Os01g11270	NA	NA	NA	NA	NA
LOC_Os01g11280	NA	NA	NA	NA	NA
LOC_Os01g11300	NA	NA	NA	NA	NA
LOC_Os01g11310	NA	NA	NA	NA	NA
LOC_Os01g11320	NA	NA	NA	NA	NA
LOC_Os01g11330	NA	NA	NA	NA	NA
LOC_Os01g11340	0.295994	0.33739	0.0111902	0.00539044	FALSE
LOC_Os01g11350	0.127365	0.19759	0.0239107	0.564268	FALSE
LOC_Os01g11360	0.218496	0.236871	0.0647789	0.223624	FALSE
LOC_Os01g11370	0.194169	0.129371	0.419839	0.00585085	TRUE
LOC_Os01g11390	NA	NA	NA	NA	NA
LOC_Os01g11400	NA	NA	NA	NA	NA
LOC_Os01g11414	0.257751	0.231427	0.418075	0.065364	TRUE
LOC_Os01g11430	0.0809464	0.074745	0.0210019	0.101728	FALSE
LOC_Os01g11450	NA	NA	NA	NA	NA
LOC_Os01g11460	NA	NA	NA	NA	NA
LOC_Os01g11470	NA	NA	NA	NA	NA
LOC_Os01g11480	0.208215	0.188762	0.0266622	0.205494	NA
LOC_Os01g11490	NA	NA	NA	NA	NA
LOC_Os01g11500	0.488095	0.361181	0.672244	0.01	TRUE
LOC_Os01g11510	NA	NA	NA	NA	NA
LOC_Os01g11520	0.256428	0.274598	0.428037	0.01	TRUE
LOC_Os01g11550	0.163423	0.134393	0.0702815	0.0887345	FALSE
LOC_Os01g11570	0.224504	0.257062	0.0463834	0.19861	FALSE
LOC_Os01g11580	0.243941	0.143444	0.336622	0.0650479	TRUE
LOC_Os01g11590	0.553079	0.332044	0.774057	0.948425	TRUE
LOC_Os01g11600	0.461535	0.460808	0.626412	0.194316	TRUE
LOC_Os01g11620	0.483009	0.233411	0.71823	0.0984115	TRUE
LOC_Os01g11640	NA	NA	NA	NA	NA
LOC_Os01g11650	0.383047	0.379407	0.624552	0.0538727	TRUE
LOC_Os01g11660	NA	NA	NA	NA	NA
LOC_Os01g11670	0.535984	0.458356	0.703266	0.162274	TRUE
LOC_Os01g11680	NA	NA	NA	NA	NA
LOC_Os01g11690	NA	NA	NA	NA	NA
LOC_Os01g11700	0.0832121	0.0874229	0.00736169	0.0692272	FALSE
LOC_Os01g11704	NA	NA	NA	NA	NA
LOC_Os01g11710	0.276678	0.219945	0.260131	0.364131	TRUE
LOC_Os01g11720	NA	NA	NA	NA	NA
LOC_Os01g11730	NA	NA	NA	NA	NA
LOC_Os01g11740	NA	NA	NA	NA	NA
LOC_Os01g11750	NA	NA	NA	NA	NA
LOC_Os01g11760	NA	NA	NA	NA	NA
LOC_Os01g11770	NA	NA	NA	NA	NA
LOC_Os01g11780	NA	NA	NA	NA	NA
LOC_Os01g11790	NA	NA	NA	NA	NA
LOC_Os01g11800	NA	NA	NA	NA	NA
LOC_Os01g11810	0.290061	0.376957	0.217032	0.0823201	TRUE
LOC_Os01g11820	NA	NA	NA	NA	NA
LOC_Os01g11830	NA	NA	NA	NA	NA
LOC_Os01g11840	NA	NA	NA	NA	NA
LOC_Os01g11850	NA	NA	NA	NA	NA
LOC_Os01g11860	0.879712	0.650204	0.943588	0.979947	TRUE
LOC_Os01g11870	NA	NA	NA	NA	NA
LOC_Os01g11880	0.471752	0.375661	0.685368	0.382881	TRUE
LOC_Os01g11900	0.105714	0.143525	0.0390743	0.0767381	FALSE
LOC_Os01g11910	0.163507	0.113901	0.273173	0.00105083	TRUE
LOC_Os01g11920	0.262189	0.165536	0.330322	0.352179	TRUE
LOC_Os01g11940	NA	NA	NA	NA	NA
LOC_Os01g11946	0.407973	0.433735	0.6358	0.0382509	TRUE
LOC_Os01g11952	0.190643	0.149803	0.057583	0.0603049	FALSE
LOC_Os01g11960	0.301344	0.290372	0.484594	0.098777	TRUE
LOC_Os01g11970	0.366019	0.353812	0.0141658	0.036365	FALSE
LOC_Os01g11980	0.0806767	0.0779184	0.0548136	0.133723	FALSE
LOC_Os01g11990	0.175756	0.167136	0.375781	0.455328	TRUE
LOC_Os01g12000	0.320269	0.335061	0.408698	0.0922694	TRUE
LOC_Os01g12010	NA	NA	NA	NA	NA
LOC_Os01g12020	NA	NA	NA	NA	NA
LOC_Os01g12030	NA	NA	NA	NA	NA
LOC_Os01g12040	NA	NA	NA	NA	NA
LOC_Os01g12060	NA	NA	NA	NA	NA
LOC_Os01g12070	NA	NA	NA	NA	NA
LOC_Os01g12080	0.449724	0.492801	0.646815	0.0597092	TRUE
LOC_Os01g12090	0.206286	0.0799028	0.419226	0.0338706	TRUE
LOC_Os01g12100	0.435446	0.433715	0.580534	0.0226367	TRUE
LOC_Os01g12110	NA	NA	NA	NA	NA
LOC_Os01g12120	NA	NA	NA	NA	NA
LOC_Os01g12130	NA	NA	NA	NA	NA
LOC_Os01g12140	NA	NA	NA	NA	NA
LOC_Os01g12150	NA	NA	NA	NA	NA
LOC_Os01g12160	0.374146	0.361952	0.563266	0.0354835	TRUE
LOC_Os01g12170	NA	NA	NA	NA	NA
LOC_Os01g12180	0.245719	0.230637	0.30301	0.0927434	TRUE
LOC_Os01g12190	0.122745	0.130161	0.316643	0.563275	TRUE
LOC_Os01g12200	0.250888	0.19026	0.43399	0.0567962	TRUE
LOC_Os01g12210	0.241198	0.243677	0.00113236	0.173082	FALSE
LOC_Os01g12220	0.337891	0.332125	0.500647	0.0432162	TRUE
LOC_Os01g12230	0.142825	0.155776	0.0459765	0.0488868	FALSE
LOC_Os01g12240	0.315732	0.349719	0.417986	0.00227113	TRUE
LOC_Os01g12250	NA	NA	NA	NA	NA
LOC_Os01g12260	0.297085	0.314934	0.452218	0.0489782	TRUE
LOC_Os01g12270	-0.000786829	0.00350309	0.0558959	0.123877	FALSE
LOC_Os01g12280	0.0440581	0.00860585	0.0874417	0.0487814	FALSE
LOC_Os01g12290	NA	NA	NA	NA	NA
LOC_Os01g12304	NA	NA	NA	NA	NA
LOC_Os01g12310	NA	NA	NA	NA	NA
LOC_Os01g12320	0.963772	0.924653	0.989006	0.543498	TRUE
LOC_Os01g12330	NA	NA	NA	NA	NA
LOC_Os01g12340	0.897273	0.891373	0.947746	0.99	NA
LOC_Os01g12350	NA	NA	NA	NA	NA
LOC_Os01g12360	NA	NA	NA	NA	NA
LOC_Os01g12374	NA	NA	NA	NA	NA
LOC_Os01g12381	0.412212	0.299241	0.63067	0.742538	TRUE
LOC_Os01g12390	0.260306	0.169606	0.00868934	0.059824	FALSE
LOC_Os01g12400	0.0119283	0.0280247	0.00827248	0.197423	FALSE
LOC_Os01g12410	0.143152	0.12761	0.0830832	0.156032	FALSE
LOC_Os01g12420	0.196398	0.308373	0.0188202	0.783261	FALSE
LOC_Os01g12430	-0.00707615	0.0464514	0.0896341	0.118106	FALSE
LOC_Os01g12440	-0.0462367	-0.0833451	0.0528906	0.203862	FALSE
LOC_Os01g12460	NA	NA	NA	NA	NA
LOC_Os01g12464	0.269197	0.175377	0.0451639	0.0664529	FALSE
LOC_Os01g12470	0.21053	0.141743	0.00640379	0.172542	FALSE
LOC_Os01g12480	0.057936	0.0598157	0.112206	0.0809437	FALSE
LOC_Os01g12490	0.18411	0.267135	0.32705	0.00706235	TRUE
LOC_Os01g12500	NA	NA	NA	NA	NA
LOC_Os01g12510	NA	NA	NA	NA	NA
LOC_Os01g12520	0.271799	0.259714	0.0578607	0.172688	FALSE
LOC_Os01g12530	0.17793	0.150228	0.00876174	0.206989	FALSE
LOC_Os01g12540	0.0569629	0.122831	0.082632	0.0515372	FALSE
LOC_Os01g12550	0.0454448	0.0771692	0.0224412	0.0946394	FALSE
LOC_Os01g12560	0.245499	0.255685	0.0178051	0.018841	FALSE
LOC_Os01g12570	NA	NA	NA	NA	NA
LOC_Os01g12580	NA	NA	NA	NA	NA
LOC_Os01g12590	NA	NA	NA	NA	NA
LOC_Os01g12600	NA	NA	NA	NA	NA
LOC_Os01g12610	NA	NA	NA	NA	NA
LOC_Os01g12630	NA	NA	NA	NA	NA
LOC_Os01g12640	0.240293	0.149803	0.306243	0.534551	TRUE
LOC_Os01g12650	0.21282	0.144963	0.0112843	0.0997761	FALSE
LOC_Os01g12660	0.670341	0.543999	0.832391	0.0491871	TRUE
LOC_Os01g12670	0.0488707	0.0573048	0.0649653	0.0354569	FALSE
LOC_Os01g12680	0.339598	0.273808	0.553752	0.102113	TRUE
LOC_Os01g12690	NA	NA	NA	NA	NA
LOC_Os01g12700	NA	NA	NA	NA	NA
LOC_Os01g12710	-0.0128616	0.0580743	0.0841724	0.000251359	FALSE
LOC_Os01g12720	0.269123	0.204232	0.485057	0.0931824	TRUE
LOC_Os01g12730	0.233118	0.208829	0.33591	0.11155	TRUE
LOC_Os01g12740	0.353576	0.29922	0.146226	0.0975018	FALSE
LOC_Os01g12750	0.297728	0.294867	0.523522	0.353672	TRUE
LOC_Os01g12760	0.353841	0.29185	0.53133	0.025359	TRUE
LOC_Os01g12770	0.491379	0.383376	0.72778	0.999253	TRUE
LOC_Os01g12780	NA	NA	NA	NA	NA
LOC_Os01g12790	0.298575	0.234058	0.454418	0.0152146	TRUE
LOC_Os01g12800	0.379817	0.314954	0.564642	0.0553997	TRUE
LOC_Os01g12810	0.0948263	0.144072	0.0895422	0.01	FALSE
LOC_Os01g12820	NA	NA	NA	NA	NA
LOC_Os01g12830	0.28233	0.27237	0.443248	0.0305903	TRUE
LOC_Os01g12840	0.480874	0.465101	0.679111	0.316328	TRUE
LOC_Os01g12850	NA	NA	NA	NA	NA
LOC_Os01g12860	0.178784	0.152698	0.0685775	0.167759	FALSE
LOC_Os01g12870	0.164541	0.177584	0.22789	0.128212	TRUE
LOC_Os01g12880	0.364017	0.28865	0.385461	0.0140124	TRUE
LOC_Os01g12890	0.151287	0.144254	0.0165663	0.226316	FALSE
LOC_Os01g12900	0.223537	0.330161	0.405903	0.469983	TRUE
LOC_Os01g12910	0.478748	0.495434	0.671401	0.0992023	TRUE
LOC_Os01g12920	0.705438	0.737106	0.84698	0.678361	TRUE
LOC_Os01g12930	0.27695	0.205609	0.450626	0.036526	TRUE
LOC_Os01g12940	NA	NA	NA	NA	NA
LOC_Os01g12950	0.0770007	0.0431913	0.0460673	0.0648177	FALSE
LOC_Os01g12990	NA	NA	NA	NA	NA
LOC_Os01g13000	0.220518	0.205265	0.325658	0.0923928	TRUE
LOC_Os01g13010	NA	NA	NA	NA	NA
LOC_Os01g13020	NA	NA	NA	NA	NA
LOC_Os01g13024	NA	NA	NA	NA	NA
LOC_Os01g13030	0.760003	0.756667	0.897578	0.942111	TRUE
LOC_Os01g13040	NA	NA	NA	NA	NA
LOC_Os01g13050	NA	NA	NA	NA	NA
LOC_Os01g13060	0.280672	0.159947	0.469165	0.114321	TRUE
LOC_Os01g13070	0.226226	0.259078	0.291797	0.0600244	TRUE
LOC_Os01g13080	0.173102	0.132955	0.0446648	0.0856977	FALSE
LOC_Os01g13090	0.138756	0.0997469	0.0884431	0.151451	FALSE
LOC_Os01g13100	0.269617	0.270993	0.507291	0.0424254	TRUE
LOC_Os01g13120	0.223685	0.218346	0.389975	0.01	TRUE
LOC_Os01g13130	0.588054	0.597712	0.777708	0.0519696	TRUE
LOC_Os01g13140	0.246397	0.264408	0.0771667	0.0241574	NA
LOC_Os01g13150	0.076727	0.142594	0.0761161	0.161626	FALSE
LOC_Os01g13160	0.374959	0.308677	0.564911	0.171433	TRUE
LOC_Os01g13170	0.410729	0.254774	0.621356	0.00452015	TRUE
LOC_Os01g13180	NA	NA	NA	NA	NA
LOC_Os01g13190	0.0326024	0.0341197	0.0752447	0.165982	FALSE
LOC_Os01g13200	0.229798	0.137025	0.416496	0.0407836	TRUE
LOC_Os01g13210	0.21307	0.22683	0.338431	0.0395297	TRUE
LOC_Os01g13229	NA	NA	NA	NA	NA
LOC_Os01g13250	NA	NA	NA	NA	NA
LOC_Os01g13260	0.332212	0.310135	0.401543	0.217367	TRUE
LOC_Os01g13270	NA	NA	NA	NA	NA
LOC_Os01g13280	0.117434	0.160352	0.0386018	0.0308814	FALSE
LOC_Os01g13285	NA	NA	NA	NA	NA
LOC_Os01g13300	0.179204	0.154338	0.383749	0.0351771	TRUE
LOC_Os01g13310	NA	NA	NA	NA	NA
LOC_Os01g13320	0.134713	0.171591	0.0368255	0.0486021	FALSE
LOC_Os01g13330	NA	NA	NA	NA	NA
LOC_Os01g13340	0.352382	0.337329	0.0294026	0.25965	FALSE
LOC_Os01g13350	0.160515	0.142493	0.0318115	0.123111	FALSE
LOC_Os01g13360	NA	NA	NA	NA	NA
LOC_Os01g13370	0.346231	0.298329	0.54124	0.0159144	TRUE
LOC_Os01g13380	NA	NA	NA	NA	NA
LOC_Os01g13390	0.0843004	0.0938139	0.011229	0.0766889	FALSE
LOC_Os01g13404	0.270351	0.276076	0.444127	0.0132384	TRUE
LOC_Os01g13420	0.0940996	0.0409234	0.00282086	0.00181028	FALSE
LOC_Os01g13430	-0.0170518	0.0229219	0.0452602	0.14693	FALSE
LOC_Os01g13440	NA	NA	NA	NA	NA
LOC_Os01g13450	NA	NA	NA	NA	NA
LOC_Os01g13460	0.171874	0.13093	0.266929	0.164597	TRUE
LOC_Os01g13470	0.278588	0.167541	0.147373	0.257436	FALSE
LOC_Os01g13480	0.0432389	0.0851068	0.0343464	0.1843	FALSE
LOC_Os01g13490	0.209918	0.198886	0.346608	0.560027	TRUE
LOC_Os01g13500	NA	NA	NA	NA	NA
LOC_Os01g13510	NA	NA	NA	NA	NA
LOC_Os01g13520	0.409026	0.32198	0.634466	0.400787	TRUE
LOC_Os01g13530	0.279209	0.252668	0.0908108	0.140352	FALSE
LOC_Os01g13540	0.126011	0.215268	0.0927573	0.0545846	FALSE
LOC_Os01g13550	0.640376	0.450157	0.832395	0.988023	TRUE
LOC_Os01g13560	NA	NA	NA	NA	NA
LOC_Os01g13570	0.00616346	0.0345652	0.0420327	0.0638209	FALSE
LOC_Os01g13590	NA	NA	NA	NA	NA
LOC_Os01g13600	NA	NA	NA	NA	NA
LOC_Os01g13610	NA	NA	NA	NA	NA
LOC_Os01g13620	NA	NA	NA	NA	NA
LOC_Os01g13630	NA	NA	NA	NA	NA
LOC_Os01g13640	NA	NA	NA	NA	NA
LOC_Os01g13650	NA	NA	NA	NA	NA
LOC_Os01g13660	0.479729	0.38457	0.655448	0.00384145	TRUE
LOC_Os01g13670	NA	NA	NA	NA	NA
LOC_Os01g13680	NA	NA	NA	NA	NA
LOC_Os01g13690	0.0711136	0.0941784	0.036845	0.011242	FALSE
LOC_Os01g13700	0.22845	0.155391	0.331679	0.0126944	TRUE
LOC_Os01g13710	NA	NA	NA	NA	NA
LOC_Os01g13720	0.174671	0.16098	0.0194486	0.0952356	FALSE
LOC_Os01g13730	0.130803	0.116999	0.0211877	0.124858	FALSE
LOC_Os01g13740	0.212398	0.220006	0.0911578	0.0520936	FALSE
LOC_Os01g13760	0.175718	0.137592	0.0357765	0.145958	FALSE
LOC_Os01g13770	0.0756986	0.069434	0.0689334	0.0259407	FALSE
LOC_Os01g13780	NA	NA	NA	NA	NA
LOC_Os01g13800	0.13799	0.0721879	0.0773919	0.147391	FALSE
LOC_Os01g13810	NA	NA	NA	NA	NA
LOC_Os01g13820	NA	NA	NA	NA	NA
LOC_Os01g13830	NA	NA	NA	NA	NA
LOC_Os01g13840	NA	NA	NA	NA	NA
LOC_Os01g13850	NA	NA	NA	NA	NA
LOC_Os01g13860	NA	NA	NA	NA	NA
LOC_Os01g13870	NA	NA	NA	NA	NA
LOC_Os01g13880	NA	NA	NA	NA	NA
LOC_Os01g13890	NA	NA	NA	NA	NA
LOC_Os01g13900	NA	NA	NA	NA	NA
LOC_Os01g13910	NA	NA	NA	NA	NA
LOC_Os01g13920	NA	NA	NA	NA	NA
LOC_Os01g13930	0.249084	0.250623	0.0697652	0.218574	FALSE
LOC_Os01g13940	0.119925	0.12194	0.224495	0.0471675	TRUE
LOC_Os01g13950	NA	NA	NA	NA	NA
LOC_Os01g13960	NA	NA	NA	NA	NA
LOC_Os01g13970	NA	NA	NA	NA	NA
LOC_Os01g13980	NA	NA	NA	NA	NA
LOC_Os01g13990	NA	NA	NA	NA	NA
LOC_Os01g14000	NA	NA	NA	NA	NA
LOC_Os01g14010	NA	NA	NA	NA	NA
LOC_Os01g14020	0.169576	0.201174	0.0193384	0.0465305	FALSE
LOC_Os01g14030	NA	NA	NA	NA	NA
LOC_Os01g14040	0.309368	0.344477	0.429348	0.128672	TRUE
LOC_Os01g14050	-0.0247103	-0.0839526	0.0202916	0.15852	FALSE
LOC_Os01g14060	NA	NA	NA	NA	NA
LOC_Os01g14070	0.230118	0.245783	0.0520525	0.154507	FALSE
LOC_Os01g14080	0.19436	0.153427	0.0380651	0.0346214	FALSE
LOC_Os01g14090	0.158681	0.177584	0.181786	0.00527748	FALSE
LOC_Os01g14100	0.329836	0.299909	0.485469	0.0529351	TRUE
LOC_Os01g14110	0.0572147	0.0773312	0.0327635	0.0236709	FALSE
LOC_Os01g14120	NA	NA	NA	NA	NA
LOC_Os01g14130	NA	NA	NA	NA	NA
LOC_Os01g14140	0.377106	0.334272	0.0478126	0.0735081	FALSE
LOC_Os01g14160	NA	NA	NA	NA	NA
LOC_Os01g14170	NA	NA	NA	NA	NA
LOC_Os01g14180	NA	NA	NA	NA	NA
LOC_Os01g14190	NA	NA	NA	NA	NA
LOC_Os01g14200	NA	NA	NA	NA	NA
LOC_Os01g14210	NA	NA	NA	NA	NA
LOC_Os01g14220	NA	NA	NA	NA	NA
LOC_Os01g14230	NA	NA	NA	NA	NA
LOC_Os01g14240	NA	NA	NA	NA	NA
LOC_Os01g14250	NA	NA	NA	NA	NA
LOC_Os01g14260	NA	NA	NA	NA	NA
LOC_Os01g14270	NA	NA	NA	NA	NA
LOC_Os01g14280	NA	NA	NA	NA	NA
LOC_Os01g14290	NA	NA	NA	NA	NA
LOC_Os01g14300	NA	NA	NA	NA	NA
LOC_Os01g14310	NA	NA	NA	NA	NA
LOC_Os01g14320	NA	NA	NA	NA	NA
LOC_Os01g14330	NA	NA	NA	NA	NA
LOC_Os01g14340	NA	NA	NA	NA	NA
LOC_Os01g14360	NA	NA	NA	NA	NA
LOC_Os01g14370	0.149724	0.183639	0.0353079	0.259434	FALSE
LOC_Os01g14380	NA	NA	NA	NA	NA
LOC_Os01g14390	NA	NA	NA	NA	NA
LOC_Os01g14400	NA	NA	NA	NA	NA
LOC_Os01g14410	0.164917	0.120198	0.0113506	0.01	FALSE
LOC_Os01g14420	0.429206	0.415369	0.616838	0.00169153	TRUE
LOC_Os01g14430	NA	NA	NA	NA	NA
LOC_Os01g14440	0.147415	0.0860585	0.00832018	0.0481998	FALSE
LOC_Os01g14450	NA	NA	NA	NA	NA
LOC_Os01g14460	NA	NA	NA	NA	NA
LOC_Os01g14470	NA	NA	NA	NA	NA
LOC_Os01g14490	NA	NA	NA	NA	NA
LOC_Os01g14510	0.059225	0.0905133	0.0224858	0.127385	FALSE
LOC_Os01g14514	NA	NA	NA	NA	NA
LOC_Os01g14520	NA	NA	NA	NA	NA
LOC_Os01g14530	0.00478225	0.0500152	0.013763	0.0916068	FALSE
LOC_Os01g14540	NA	NA	NA	NA	NA
LOC_Os01g14550	0.386431	0.406075	0.471113	0.0548586	TRUE
LOC_Os01g14570	NA	NA	NA	NA	NA
LOC_Os01g14580	0.455791	0.420168	0.684038	0.0467651	TRUE
LOC_Os01g14590	0.24389	0.235274	0.328059	0.0843265	TRUE
LOC_Os01g14610	0.274122	0.286383	0.460051	0.0325339	TRUE
LOC_Os01g14620	NA	NA	NA	NA	NA
LOC_Os01g14630	0.543574	0.295657	0.733624	0.0866798	TRUE
LOC_Os01g14640	-0.0899574	-0.110013	0.0673263	0.0180259	FALSE
LOC_Os01g14650	NA	NA	NA	NA	NA
LOC_Os01g14660	0.136905	0.181692	0.0935229	0.281443	NA
LOC_Os01g14670	0.158568	0.233512	0.189831	0.0117397	FALSE
LOC_Os01g14690	0.291362	0.209153	0.497036	0.164479	TRUE
LOC_Os01g14700	NA	NA	NA	NA	NA
LOC_Os01g14720	NA	NA	NA	NA	NA
LOC_Os01g14730	NA	NA	NA	NA	NA
LOC_Os01g14750	NA	NA	NA	NA	NA
LOC_Os01g14760	NA	NA	NA	NA	NA
LOC_Os01g14770	0.890766	0.87362	0.946496	0.980906	TRUE
LOC_Os01g14780	NA	NA	NA	NA	NA
LOC_Os01g14790	0.182435	0.174466	0.0198401	0.0871265	FALSE
LOC_Os01g14800	NA	NA	NA	NA	NA
LOC_Os01g14810	0.103706	0.121434	0.129474	0.0432778	FALSE
LOC_Os01g14820	0.114946	0.131781	0.0225311	0.0870467	FALSE
LOC_Os01g14830	0.0514293	0.0398907	0.0134481	0.167657	FALSE
LOC_Os01g14840	0.177118	0.112099	0.0762839	0.0716212	FALSE
LOC_Os01g14850	0.137038	0.144943	0.0880987	0.01	FALSE
LOC_Os01g14860	0.25485	0.241409	0.37864	0.130988	TRUE
LOC_Os01g14870	0.0441255	0.0566771	0.0751033	0.0561082	FALSE
LOC_Os01g14880	0.158291	0.230461	0.0718501	0.13503	FALSE
LOC_Os01g14890	0.267545	0.264433	0.00985052	0.0410267	FALSE
LOC_Os01g14900	NA	NA	NA	NA	NA
LOC_Os01g14910	NA	NA	NA	NA	NA
LOC_Os01g14920	0.251441	0.232399	0.364261	0.346182	TRUE
LOC_Os01g14926	NA	NA	NA	NA	NA
LOC_Os01g14932	0.344252	0.250319	0.524691	0.135058	TRUE
LOC_Os01g14940	NA	NA	NA	NA	NA
LOC_Os01g14950	0.0715559	0.0463096	0.0101631	0.0831212	FALSE
LOC_Os01g14960	0.054321	0.0875367	0.025253	0.0183819	FALSE
LOC_Os01g14970	0.19201	0.181128	0.254529	0.110186	TRUE
LOC_Os01g14980	0.247847	0.210287	0.332268	0.0850905	TRUE
LOC_Os01g14990	NA	NA	NA	NA	NA
LOC_Os01g15000	0.0786118	0.0361041	0.0643318	0.024687	FALSE
LOC_Os01g15010	0.153155	0.146401	0.322741	0.056914	TRUE
LOC_Os01g15020	0.179802	0.176552	0.0335237	0.0237038	FALSE
LOC_Os01g15029	0.242078	0.207674	0.298569	0.132687	TRUE
LOC_Os01g15039	0.131221	0.153436	0.0973055	0.0770908	FALSE
LOC_Os01g15060	NA	NA	NA	NA	NA
LOC_Os01g15070	NA	NA	NA	NA	NA
LOC_Os01g15080	NA	NA	NA	NA	NA
LOC_Os01g15090	NA	NA	NA	NA	NA
LOC_Os01g15100	NA	NA	NA	NA	NA
LOC_Os01g15110	0.291526	0.311633	0.358284	0.0775339	TRUE
LOC_Os01g15120	0.205622	0.251716	0.224878	0.0951784	TRUE
LOC_Os01g15130	NA	NA	NA	NA	NA
LOC_Os01g15150	NA	NA	NA	NA	NA
LOC_Os01g15170	NA	NA	NA	NA	NA
LOC_Os01g15180	NA	NA	NA	NA	NA
LOC_Os01g15190	NA	NA	NA	NA	NA
LOC_Os01g15200	NA	NA	NA	NA	NA
LOC_Os01g15210	NA	NA	NA	NA	NA
LOC_Os01g15220	NA	NA	NA	NA	NA
LOC_Os01g15229	NA	NA	NA	NA	NA
LOC_Os01g15240	NA	NA	NA	NA	NA
LOC_Os01g15250	NA	NA	NA	NA	NA
LOC_Os01g15260	0.286313	0.286747	0.373723	0.0858115	TRUE
LOC_Os01g15270	0.00285914	0.0346056	0.0577771	0.0101604	FALSE
LOC_Os01g15280	NA	NA	NA	NA	NA
LOC_Os01g15290	0.418588	0.372968	0.659243	0.738972	TRUE
LOC_Os01g15300	0.38118	0.356606	0.383996	0.11071	TRUE
LOC_Os01g15310	0.100231	0.0723297	0.0388628	0.097167	FALSE
LOC_Os01g15320	-0.0521995	-0.0184874	0.0250389	0.0568976	FALSE
LOC_Os01g15330	NA	NA	NA	NA	NA
LOC_Os01g15340	NA	NA	NA	NA	NA
LOC_Os01g15350	0.269717	0.238291	0.00494586	0.202507	FALSE
LOC_Os01g15370	NA	NA	NA	NA	NA
LOC_Os01g15380	NA	NA	NA	NA	NA
LOC_Os01g15390	0.6613	0.341845	0.86334	0.0176119	TRUE
LOC_Os01g15399	NA	NA	NA	NA	NA
LOC_Os01g15410	NA	NA	NA	NA	NA
LOC_Os01g15420	NA	NA	NA	NA	NA
LOC_Os01g15438	NA	NA	NA	NA	NA
LOC_Os01g15448	0.672396	0.585846	0.849338	0.468957	TRUE
LOC_Os01g15460	0.240349	0.236023	0.0630752	0.076733	FALSE
LOC_Os01g15470	-0.0224217	-0.0513921	0.0659312	0.162346	FALSE
LOC_Os01g15480	0.146827	0.171388	0.0217567	0.127707	FALSE
LOC_Os01g15490	0.173013	0.185441	0.345274	0.169306	TRUE
LOC_Os01g15510	NA	NA	NA	NA	NA
LOC_Os01g15520	0.786477	0.734677	0.92337	0.01	TRUE
LOC_Os01g15530	-0.0895423	-0.103392	0.0292121	0.152056	FALSE
LOC_Os01g15540	0.356805	0.404536	0.552657	0.01	TRUE
LOC_Os01g15550	NA	NA	NA	NA	NA
LOC_Os01g15560	NA	NA	NA	NA	NA
LOC_Os01g15570	NA	NA	NA	NA	NA
LOC_Os01g15580	0.167445	0.176106	0.0917649	0.016488	FALSE
LOC_Os01g15590	NA	NA	NA	NA	NA
LOC_Os01g15600	-0.0159371	-0.00255138	0.0830813	0.141459	FALSE
LOC_Os01g15610	0.221263	0.23092	0.0961453	0.674163	FALSE
LOC_Os01g15620	NA	NA	NA	NA	NA
LOC_Os01g15630	0.185972	0.174203	0.165187	0.110413	FALSE
LOC_Os01g15640	0.0996315	0.091141	0.00301873	0.0766447	FALSE
LOC_Os01g15650	NA	NA	NA	NA	NA
LOC_Os01g15660	0.424442	0.357497	0.60595	0.154429	TRUE
LOC_Os01g15680	NA	NA	NA	NA	NA
LOC_Os01g15690	NA	NA	NA	NA	NA
LOC_Os01g15700	NA	NA	NA	NA	NA
LOC_Os01g15709	NA	NA	NA	NA	NA
LOC_Os01g15720	NA	NA	NA	NA	NA
LOC_Os01g15740	NA	NA	NA	NA	NA
LOC_Os01g15750	NA	NA	NA	NA	NA
LOC_Os01g15760	NA	NA	NA	NA	NA
LOC_Os01g15770	0.145229	0.081381	0.011962	0.0958143	FALSE
LOC_Os01g15780	0.552365	0.462144	0.764364	0.110636	TRUE
LOC_Os01g15790	0.635786	0.497438	0.831116	0.0116846	TRUE
LOC_Os01g15800	NA	NA	NA	NA	NA
LOC_Os01g15810	NA	NA	NA	NA	NA
LOC_Os01g15830	0.279888	0.285917	0.0114694	0.0293594	FALSE
LOC_Os01g15840	0.0694728	0.118174	0.0104705	0.185595	FALSE
LOC_Os01g15850	0.291476	0.291161	0.455537	0.333428	TRUE
LOC_Os01g15860	0.123219	0.170639	0.0241002	0.17798	FALSE
LOC_Os01g15880	NA	NA	NA	NA	NA
LOC_Os01g15890	0.121778	0.137025	0.0214157	0.265397	FALSE
LOC_Os01g15900	0.0978922	0.169687	0.0963348	0.295449	FALSE
LOC_Os01g15910	NA	NA	NA	NA	NA
LOC_Os01g15920	NA	NA	NA	NA	NA
LOC_Os01g15934	NA	NA	NA	NA	NA
LOC_Os01g15950	NA	NA	NA	NA	NA
LOC_Os01g15960	NA	NA	NA	NA	NA
LOC_Os01g15970	0.148959	0.174162	0.0401157	0.901516	FALSE
LOC_Os01g15979	0.404553	0.382343	0.576111	0.0754731	TRUE
LOC_Os01g15990	NA	NA	NA	NA	NA
LOC_Os01g16000	0.502339	0.348527	0.713498	0.392226	TRUE
LOC_Os01g16010	0.109114	0.168108	0.0278682	0.0347196	FALSE
LOC_Os01g16020	0.207813	0.194735	0.0722738	0.0494236	FALSE
LOC_Os01g16030	0.180966	0.21543	0.050132	0.754109	FALSE
LOC_Os01g16040	0.0978394	0.156525	0.00789018	0.116306	FALSE
LOC_Os01g16050	NA	NA	NA	NA	NA
LOC_Os01g16060	0.488913	0.458702	0.711326	0.0875315	TRUE
LOC_Os01g16070	0.238238	0.199236	0.0523748	0.134163	FALSE
LOC_Os01g16080	-0.0103776	0.00224765	0.0880377	0.0427162	FALSE
LOC_Os01g16090	0.251711	0.200749	0.439905	0.0645181	TRUE
LOC_Os01g16100	-0.0325185	-0.00668219	0.0118411	0.150799	FALSE
LOC_Os01g16110	-0.00802767	0.00216665	0.0840292	0.231437	FALSE
LOC_Os01g16120	0.238168	0.243758	0.0704791	0.091623	FALSE
LOC_Os01g16124	0.922388	0.872067	0.971112	0.990551	TRUE
LOC_Os01g16130	0.861314	0.82677	0.944642	0.974794	TRUE
LOC_Os01g16140	0.187744	0.198441	0.0320779	0.74786	FALSE
LOC_Os01g16146	0.174274	0.174425	0.0636372	0.0826057	FALSE
LOC_Os01g16152	-0.00103413	0.0556039	0.0182562	0.0727463	FALSE
LOC_Os01g16160	NA	NA	NA	NA	NA
LOC_Os01g16170	0.102979	0.0902703	0.0795389	0.138157	FALSE
LOC_Os01g16180	0.0960575	0.105639	0.0439752	0.0451244	FALSE
LOC_Os01g16190	0.22573	0.196132	0.326666	0.0308071	TRUE
LOC_Os01g16200	NA	NA	NA	NA	NA
LOC_Os01g16210	0.635677	0.609456	0.824796	0.548941	TRUE
LOC_Os01g16220	0.13384	0.0798623	0.0696026	0.0309901	FALSE
LOC_Os01g16230	0.140679	0.121342	0.0574992	0.145096	FALSE
LOC_Os01g16240	0.307213	0.324997	0.451184	0.01	TRUE
LOC_Os01g16250	NA	NA	NA	NA	NA
LOC_Os01g16260	0.783804	0.774527	0.930737	0.174862	TRUE
LOC_Os01g16270	NA	NA	NA	NA	NA
LOC_Os01g16280	NA	NA	NA	NA	NA
LOC_Os01g16290	0.158148	0.172968	0.266154	0.162278	TRUE
LOC_Os01g16300	NA	NA	NA	NA	NA
LOC_Os01g16310	0.34027	0.291364	0.511413	0.00430745	TRUE
LOC_Os01g16320	NA	NA	NA	NA	NA
LOC_Os01g16330	0.0155809	-0.0446087	0.0554489	0.113238	FALSE
LOC_Os01g16340	0.216705	0.131315	0.0924616	0.111457	FALSE
LOC_Os01g16350	0.150267	0.113557	0.36846	0.0493633	TRUE
LOC_Os01g16354	0.143792	0.119388	0.0215437	0.293286	FALSE
LOC_Os01g16360	NA	NA	NA	NA	NA
LOC_Os01g16370	NA	NA	NA	NA	NA
LOC_Os01g16380	NA	NA	NA	NA	NA
LOC_Os01g16390	NA	NA	NA	NA	NA
LOC_Os01g16400	0.417449	0.346259	0.6666	0.746301	TRUE
LOC_Os01g16414	0.277175	0.116999	0.521422	0.0893812	TRUE
LOC_Os01g16430	0.200548	0.149398	0.349282	0.092465	TRUE
LOC_Os01g16440	NA	NA	NA	NA	NA
LOC_Os01g16450	0.265585	0.250886	0.0105451	0.0258393	FALSE
LOC_Os01g16460	NA	NA	NA	NA	NA
LOC_Os01g16470	NA	NA	NA	NA	NA
LOC_Os01g16480	NA	NA	NA	NA	NA
LOC_Os01g16490	NA	NA	NA	NA	NA
LOC_Os01g16500	NA	NA	NA	NA	NA
LOC_Os01g16510	0.0633288	0.0232864	0.0702674	0.0620023	FALSE
LOC_Os01g16520	0.324421	0.314427	0.481464	0.0944469	TRUE
LOC_Os01g16530	-0.0260821	-0.0368128	0.0443412	0.0199328	FALSE
LOC_Os01g16540	0.0186202	0.00733016	0.00911474	0.177354	FALSE
LOC_Os01g16550	0.103106	0.12923	0.0098527	0.0943697	FALSE
LOC_Os01g16560	NA	NA	NA	NA	NA
LOC_Os01g16570	NA	NA	NA	NA	NA
LOC_Os01g16580	NA	NA	NA	NA	NA
LOC_Os01g16590	NA	NA	NA	NA	NA
LOC_Os01g16600	0.394082	0.425251	0.448525	0.0266858	TRUE
LOC_Os01g16610	NA	NA	NA	NA	NA
LOC_Os01g16620	0.0738253	0.0663562	0.0608106	0.0837081	FALSE
LOC_Os01g16630	NA	NA	NA	NA	NA
LOC_Os01g16640	0.201258	0.224825	0.282801	0.0228967	TRUE
LOC_Os01g16650	0.11626	0.121211	0.0595753	0.220887	FALSE
LOC_Os01g16660	0.421087	0.292255	0.626565	0.016313	TRUE
LOC_Os01g16670	0.143778	0.0704465	0.0711183	0.207385	FALSE
LOC_Os01g16690	NA	NA	NA	NA	NA
LOC_Os01g16700	NA	NA	NA	NA	NA
LOC_Os01g16714	0.427339	0.43256	0.62708	0.00185357	TRUE
LOC_Os01g16730	NA	NA	NA	NA	NA
LOC_Os01g16740	NA	NA	NA	NA	NA
LOC_Os01g16750	0.378932	0.315217	0.574343	0.169853	TRUE
LOC_Os01g16770	NA	NA	NA	NA	NA
LOC_Os01g16780	NA	NA	NA	NA	NA
LOC_Os01g16790	NA	NA	NA	NA	NA
LOC_Os01g16800	NA	NA	NA	NA	NA
LOC_Os01g16810	NA	NA	NA	NA	NA
LOC_Os01g16820	NA	NA	NA	NA	NA
LOC_Os01g16840	NA	NA	NA	NA	NA
LOC_Os01g16850	0.429393	0.298266	0.668945	0.0376168	TRUE
LOC_Os01g16860	NA	NA	NA	NA	NA
LOC_Os01g16870	0.0983712	0.075691	0.282054	0.0701639	TRUE
LOC_Os01g16890	0.106661	0.102278	0.0475223	0.519643	FALSE
LOC_Os01g16900	0.255698	0.208889	0.0911094	0.185547	FALSE
LOC_Os01g16910	0.00736043	0.0313051	0.0125269	0.0286847	FALSE
LOC_Os01g16920	NA	NA	NA	NA	NA
LOC_Os01g16930	0.190483	0.180156	0.072335	0.00208419	FALSE
LOC_Os01g16940	0.15726	0.159218	0.122932	0.0994796	FALSE
LOC_Os01g16950	0.246462	0.269981	0.26286	0.00310284	TRUE
LOC_Os01g16960	0.512615	0.40245	0.748044	0.026733	TRUE
LOC_Os01g16970	0.190091	0.142857	0.0222515	0.102844	FALSE
LOC_Os01g16980	0.16267	0.177564	0.0707088	0.406844	FALSE
LOC_Os01g16990	NA	NA	NA	NA	NA
LOC_Os01g17000	0.121239	0.140286	0.161875	0.01	FALSE
LOC_Os01g17010	0.15503	0.172036	0.0432335	0.0757474	FALSE
LOC_Os01g17020	0.193393	0.106794	0.0199464	0.213763	FALSE
LOC_Os01g17030	NA	NA	NA	NA	NA
LOC_Os01g17040	-0.0125561	-0.0468158	0.0791591	0.000376741	FALSE
LOC_Os01g17050	-0.0385159	-0.0505214	0.0184228	0.138386	FALSE
LOC_Os01g17060	0.442052	0.248962	0.621367	0.0625893	TRUE
LOC_Os01g17065	-0.014077	-0.000749215	0.0278475	0.0848586	FALSE
LOC_Os01g17070	0.739319	0.566164	0.875081	0.706561	TRUE
LOC_Os01g17080	NA	NA	NA	NA	NA
LOC_Os01g17090	NA	NA	NA	NA	NA
LOC_Os01g17100	NA	NA	NA	NA	NA
LOC_Os01g17110	NA	NA	NA	NA	NA
LOC_Os01g17120	NA	NA	NA	NA	NA
LOC_Os01g17130	NA	NA	NA	NA	NA
LOC_Os01g17150	0.142048	0.159785	0.0259598	0.00756391	FALSE
LOC_Os01g17160	0.0553031	0.010306	0.00780189	0.0443926	FALSE
LOC_Os01g17170	-0.0626737	0.0340387	0.0934736	0.135652	FALSE
LOC_Os01g17180	0.0942739	0.0890756	0.088848	0.124215	FALSE
LOC_Os01g17190	0.213975	0.200952	0.0851973	0.01	FALSE
LOC_Os01g17214	0.439656	0.393358	0.666551	0.0602284	TRUE
LOC_Os01g17240	0.274165	0.269009	0.48503	0.4171	TRUE
LOC_Os01g17250	0.0835888	0.060403	0.00328947	0.0650149	FALSE
LOC_Os01g17260	-0.0823546	-0.081705	0.0267034	0.187232	FALSE
LOC_Os01g17279	0.181278	0.143647	0.387052	0.00624824	TRUE
LOC_Os01g17300	NA	NA	NA	NA	NA
LOC_Os01g17310	NA	NA	NA	NA	NA
LOC_Os01g17320	0.399372	0.251514	0.629492	0.137169	TRUE
LOC_Os01g17330	NA	NA	NA	NA	NA
LOC_Os01g17360	NA	NA	NA	NA	NA
LOC_Os01g17370	NA	NA	NA	NA	NA
LOC_Os01g17380	NA	NA	NA	NA	NA
LOC_Os01g17390	0.0565753	0.0768047	0.0646918	0.0550258	FALSE
LOC_Os01g17396	0.0524567	0.0452567	0.00166236	0.130345	FALSE
LOC_Os01g17402	0.0753763	0.0991173	0.00519425	0.113403	FALSE
LOC_Os01g17410	NA	NA	NA	NA	NA
LOC_Os01g17420	NA	NA	NA	NA	NA
LOC_Os01g17430	0.292799	0.179143	0.347643	0.00786111	TRUE
LOC_Os01g17440	NA	NA	NA	NA	NA
LOC_Os01g17450	NA	NA	NA	NA	NA
LOC_Os01g17460	NA	NA	NA	NA	NA
LOC_Os01g17470	0.106378	0.0193176	0.0411433	0.0940538	FALSE
LOC_Os01g17970	NA	NA	NA	NA	NA
LOC_Os01g17980	NA	NA	NA	NA	NA
LOC_Os01g17990	NA	NA	NA	NA	NA
LOC_Os01g18000	NA	NA	NA	NA	NA
LOC_Os01g18010	NA	NA	NA	NA	NA
LOC_Os01g18020	NA	NA	NA	NA	NA
LOC_Os01g18030	NA	NA	NA	NA	NA
LOC_Os01g18040	NA	NA	NA	NA	NA
LOC_Os01g18050	0.205325	0.168472	0.0251744	0.508629	FALSE
LOC_Os01g18060	0.239177	0.203402	0.386281	0.0343346	TRUE
LOC_Os01g18070	0.295456	0.306004	0.432097	0.0459753	TRUE
LOC_Os01g18080	0.0667366	0.113476	0.0875621	0.000207847	FALSE
LOC_Os01g18090	NA	NA	NA	NA	NA
LOC_Os01g18100	0.24275	0.295555	0.346693	0.284047	TRUE
LOC_Os01g18110	NA	NA	NA	NA	NA
LOC_Os01g18120	NA	NA	NA	NA	NA
LOC_Os01g18130	NA	NA	NA	NA	NA
LOC_Os01g18140	NA	NA	NA	NA	NA
LOC_Os01g18150	NA	NA	NA	NA	NA
LOC_Os01g18160	NA	NA	NA	NA	NA
LOC_Os01g18170	0.183835	0.123845	0.0648204	0.01	FALSE
LOC_Os01g18180	NA	NA	NA	NA	NA
LOC_Os01g18190	NA	NA	NA	NA	NA
LOC_Os01g18200	NA	NA	NA	NA	NA
LOC_Os01g18210	-0.0193718	0.0392022	0.0986207	0.03118	FALSE
LOC_Os01g18220	0.159868	0.181351	0.00154719	0.0316343	FALSE
LOC_Os01g18230	0.239413	0.376076	0.380991	0.0237503	TRUE
LOC_Os01g18240	0.238615	0.26994	0.0508036	0.00613135	FALSE
LOC_Os01g18250	NA	NA	NA	NA	NA
LOC_Os01g18260	NA	NA	NA	NA	NA
LOC_Os01g18270	NA	NA	NA	NA	NA
LOC_Os01g18280	0.599212	0.584185	0.777115	0.633463	TRUE
LOC_Os01g18300	NA	NA	NA	NA	NA
LOC_Os01g18310	0.138725	0.182424	0.0221051	0.00714177	FALSE
LOC_Os01g18320	0.183542	0.178091	0.193591	0.180206	FALSE
LOC_Os01g18330	NA	NA	NA	NA	NA
LOC_Os01g18340	NA	NA	NA	NA	NA
LOC_Os01g18350	NA	NA	NA	NA	NA
LOC_Os01g18360	0.23293	0.167116	0.438009	0.01	TRUE
LOC_Os01g18370	NA	NA	NA	NA	NA
LOC_Os01g18375	NA	NA	NA	NA	NA
LOC_Os01g18390	0.0033666	-0.0414701	0.0674897	0.0744752	FALSE
LOC_Os01g18400	0.375721	0.36507	0.516771	0.179851	TRUE
LOC_Os01g18410	0.0579159	0.0925787	0.0251831	0.0471669	FALSE
LOC_Os01g18420	NA	NA	NA	NA	NA
LOC_Os01g18440	NA	NA	NA	NA	NA
LOC_Os01g18450	0.195078	0.157192	0.349909	0.10003	NA
LOC_Os01g18460	NA	NA	NA	NA	NA
LOC_Os01g18470	NA	NA	NA	NA	NA
LOC_Os01g18480	NA	NA	NA	NA	NA
LOC_Os01g18490	NA	NA	NA	NA	NA
LOC_Os01g18500	NA	NA	NA	NA	NA
LOC_Os01g18510	NA	NA	NA	NA	NA
LOC_Os01g18520	NA	NA	NA	NA	NA
LOC_Os01g18530	NA	NA	NA	NA	NA
LOC_Os01g18550	NA	NA	NA	NA	NA
LOC_Os01g18560	NA	NA	NA	NA	NA
LOC_Os01g18570	NA	NA	NA	NA	NA
LOC_Os01g18584	0.248735	0.196051	0.459734	0.437523	TRUE
LOC_Os01g18610	NA	NA	NA	NA	NA
LOC_Os01g18620	0.447473	0.333907	0.667461	0.59921	TRUE
LOC_Os01g18630	-0.0197519	-0.0879012	0.0907536	0.018579	FALSE
LOC_Os01g18640	0.0387238	0.0141946	0.118369	0.0759419	FALSE
LOC_Os01g18650	NA	NA	NA	NA	NA
LOC_Os01g18660	0.385157	0.435213	0.592516	0.689406	TRUE
LOC_Os01g18670	0.248496	0.0422598	0.0503271	0.292551	FALSE
LOC_Os01g18680	NA	NA	NA	NA	NA
LOC_Os01g18690	NA	NA	NA	NA	NA
LOC_Os01g18700	NA	NA	NA	NA	NA
LOC_Os01g18710	NA	NA	NA	NA	NA
LOC_Os01g18720	NA	NA	NA	NA	NA
LOC_Os01g18730	NA	NA	NA	NA	NA
LOC_Os01g18744	0.368619	0.393439	0.569993	0.641131	TRUE
LOC_Os01g18760	NA	NA	NA	NA	NA
LOC_Os01g18770	NA	NA	NA	NA	NA
LOC_Os01g18780	NA	NA	NA	NA	NA
LOC_Os01g18790	NA	NA	NA	NA	NA
LOC_Os01g18800	0.147177	0.228835	0.0291781	0.261136	FALSE
LOC_Os01g18810	NA	NA	NA	NA	NA
LOC_Os01g18830	0.251726	0.28128	0.017604	0.0504952	FALSE
LOC_Os01g18840	0.14006	0.177746	0.0411199	0.0496939	FALSE
LOC_Os01g18850	0.106283	0.10246	0.00876212	0.263509	FALSE
LOC_Os01g18860	0.793295	0.734667	0.924395	0.01	TRUE
LOC_Os01g18870	NA	NA	NA	NA	NA
LOC_Os01g18880	0.141633	0.0691708	0.0602278	0.0715521	FALSE
LOC_Os01g18890	NA	NA	NA	NA	NA
LOC_Os01g18900	NA	NA	NA	NA	NA
LOC_Os01g18910	NA	NA	NA	NA	NA
LOC_Os01g18920	NA	NA	NA	NA	NA
LOC_Os01g18930	NA	NA	NA	NA	NA
LOC_Os01g18940	NA	NA	NA	NA	NA
LOC_Os01g18950	NA	NA	NA	NA	NA
LOC_Os01g18960	NA	NA	NA	NA	NA
LOC_Os01g18970	NA	NA	NA	NA	NA
LOC_Os01g18980	NA	NA	NA	NA	NA
LOC_Os01g18990	NA	NA	NA	NA	NA
LOC_Os01g19000	NA	NA	NA	NA	NA
LOC_Os01g19010	NA	NA	NA	NA	NA
LOC_Os01g19020	0.363173	0.418163	0.525861	0.0877244	TRUE
LOC_Os01g19030	NA	NA	NA	NA	NA
LOC_Os01g19050	NA	NA	NA	NA	NA
LOC_Os01g19060	NA	NA	NA	NA	NA
LOC_Os01g19070	NA	NA	NA	NA	NA
LOC_Os01g19080	NA	NA	NA	NA	NA
LOC_Os01g19090	NA	NA	NA	NA	NA
LOC_Os01g19100	NA	NA	NA	NA	NA
LOC_Os01g19110	NA	NA	NA	NA	NA
LOC_Os01g19120	NA	NA	NA	NA	NA
LOC_Os01g19130	-0.0464922	-0.00720867	0.00389166	0.0972591	FALSE
LOC_Os01g19140	0.537142	-0.03732	0.752393	0.76711	TRUE
LOC_Os01g19150	0.220888	0.16584	0.450087	0.0953622	TRUE
LOC_Os01g19160	0.0643968	0.0923965	0.00747845	0.233085	FALSE
LOC_Os01g19170	0.181593	0.148912	0.0862445	0.0484862	FALSE
LOC_Os01g19190	NA	NA	NA	NA	NA
LOC_Os01g19200	NA	NA	NA	NA	NA
LOC_Os01g19210	NA	NA	NA	NA	NA
LOC_Os01g19220	0.315585	0.341926	0.079468	0.481968	FALSE
LOC_Os01g19230	NA	NA	NA	NA	NA
LOC_Os01g19240	NA	NA	NA	NA	NA
LOC_Os01g19250	NA	NA	NA	NA	NA
LOC_Os01g19260	NA	NA	NA	NA	NA
LOC_Os01g19270	NA	NA	NA	NA	NA
LOC_Os01g19280	NA	NA	NA	NA	NA
LOC_Os01g19290	NA	NA	NA	NA	NA
LOC_Os01g19300	NA	NA	NA	NA	NA
LOC_Os01g19310	NA	NA	NA	NA	NA
LOC_Os01g19320	0.880732	0.82229	0.956903	0.618823	NA
LOC_Os01g19330	NA	NA	NA	NA	NA
LOC_Os01g19340	NA	NA	NA	NA	NA
LOC_Os01g19350	NA	NA	NA	NA	NA
LOC_Os01g19360	NA	NA	NA	NA	NA
LOC_Os01g19370	NA	NA	NA	NA	NA
LOC_Os01g19380	0.0456771	0.0253113	0.0235367	0.0692928	FALSE
LOC_Os01g19390	0.128335	0.17971	0.0449155	0.105235	FALSE
LOC_Os01g19400	0.0935161	0.105599	0.0279212	0.109698	FALSE
LOC_Os01g19410	0.609188	0.47395	0.793402	0.479343	TRUE
LOC_Os01g19420	NA	NA	NA	NA	NA
LOC_Os01g19430	NA	NA	NA	NA	NA
LOC_Os01g19440	NA	NA	NA	NA	NA
LOC_Os01g19450	0.244367	0.216139	0.0703605	0.0624852	FALSE
LOC_Os01g19460	0.341003	0.302521	0.468025	0.0866314	TRUE
LOC_Os01g19470	0.198184	0.138706	0.0022649	0.171244	FALSE
LOC_Os01g19480	0.338732	0.260322	0.473493	0.0104267	TRUE
LOC_Os01g19490	-0.0711814	-0.104627	0.0726913	0.129143	FALSE
LOC_Os01g19500	NA	NA	NA	NA	NA
LOC_Os01g19529	NA	NA	NA	NA	NA
LOC_Os01g19548	0.102786	0.114934	0.0987947	0.09432	FALSE
LOC_Os01g19570	NA	NA	NA	NA	NA
LOC_Os01g19580	NA	NA	NA	NA	NA
LOC_Os01g19590	NA	NA	NA	NA	NA
LOC_Os01g19600	NA	NA	NA	NA	NA
LOC_Os01g19610	0.41818	0.350754	0.639089	0.40009	TRUE
LOC_Os01g19620	NA	NA	NA	NA	NA
LOC_Os01g19630	NA	NA	NA	NA	NA
LOC_Os01g19640	NA	NA	NA	NA	NA
LOC_Os01g19650	NA	NA	NA	NA	NA
LOC_Os01g19660	NA	NA	NA	NA	NA
LOC_Os01g19670	0.22309	0.197104	0.0454254	0.103891	FALSE
LOC_Os01g19680	NA	NA	NA	NA	NA
LOC_Os01g19694	NA	NA	NA	NA	NA
LOC_Os01g19710	NA	NA	NA	NA	NA
LOC_Os01g19720	NA	NA	NA	NA	NA
LOC_Os01g19730	NA	NA	NA	NA	NA
LOC_Os01g19740	0.166545	0.217029	0.0417861	0.01	FALSE
LOC_Os01g19750	NA	NA	NA	NA	NA
LOC_Os01g19760	0.251767	0.17807	0.30914	0.0221281	TRUE
LOC_Os01g19770	NA	NA	NA	NA	NA
LOC_Os01g19780	NA	NA	NA	NA	NA
LOC_Os01g19790	NA	NA	NA	NA	NA
LOC_Os01g19800	0.197297	0.167278	0.0372748	0.0693705	FALSE
LOC_Os01g19820	0.319482	0.283527	0.528152	0.334965	TRUE
LOC_Os01g19830	NA	NA	NA	NA	NA
LOC_Os01g19840	0.233366	0.219156	0.415633	0.540741	TRUE
LOC_Os01g19850	0.175505	0.177584	0.117405	0.0860841	FALSE
LOC_Os01g19860	NA	NA	NA	NA	NA
LOC_Os01g19870	0.350911	0.277291	0.492301	0.0785065	TRUE
LOC_Os01g19880	NA	NA	NA	NA	NA
LOC_Os01g19894	NA	NA	NA	NA	NA
LOC_Os01g19910	NA	NA	NA	NA	NA
LOC_Os01g19920	NA	NA	NA	NA	NA
LOC_Os01g19930	NA	NA	NA	NA	NA
LOC_Os01g19940	0.0176835	0.0412676	0.0404605	0.0247218	FALSE
LOC_Os01g19950	NA	NA	NA	NA	NA
LOC_Os01g19960	NA	NA	NA	NA	NA
LOC_Os01g19970	0.574897	0.36218	0.760161	0.884794	TRUE
LOC_Os01g19980	NA	NA	NA	NA	NA
LOC_Os01g19990	NA	NA	NA	NA	NA
LOC_Os01g20000	NA	NA	NA	NA	NA
LOC_Os01g20010	NA	NA	NA	NA	NA
LOC_Os01g20020	NA	NA	NA	NA	NA
LOC_Os01g20030	NA	NA	NA	NA	NA
LOC_Os01g20040	NA	NA	NA	NA	NA
LOC_Os01g20050	NA	NA	NA	NA	NA
LOC_Os01g20060	NA	NA	NA	NA	NA
LOC_Os01g20070	NA	NA	NA	NA	NA
LOC_Os01g20080	NA	NA	NA	NA	NA
LOC_Os01g20090	NA	NA	NA	NA	NA
LOC_Os01g20100	NA	NA	NA	NA	NA
LOC_Os01g20110	0.0280064	0.0563936	0.069493	0.0630658	FALSE
LOC_Os01g20120	0.369651	0.417394	0.572086	0.0849497	TRUE
LOC_Os01g20130	NA	NA	NA	NA	NA
LOC_Os01g20140	NA	NA	NA	NA	NA
LOC_Os01g20150	NA	NA	NA	NA	NA
LOC_Os01g20160	NA	NA	NA	NA	NA
LOC_Os01g20170	NA	NA	NA	NA	NA
LOC_Os01g20190	NA	NA	NA	NA	NA
LOC_Os01g20200	NA	NA	NA	NA	NA
LOC_Os01g20204	NA	NA	NA	NA	NA
LOC_Os01g20206	NA	NA	NA	NA	NA
LOC_Os01g20208	NA	NA	NA	NA	NA
LOC_Os01g20700	NA	NA	NA	NA	NA
LOC_Os01g20710	NA	NA	NA	NA	NA
LOC_Os01g20720	NA	NA	NA	NA	NA
LOC_Os01g20730	0.114316	0.222335	0.0398071	0.01	FALSE
LOC_Os01g20740	NA	NA	NA	NA	NA
LOC_Os01g20750	NA	NA	NA	NA	NA
LOC_Os01g20760	NA	NA	NA	NA	NA
LOC_Os01g20770	NA	NA	NA	NA	NA
LOC_Os01g20780	0.286133	0.222429	0.0498813	0.00336491	FALSE
LOC_Os01g20800	NA	NA	NA	NA	NA
LOC_Os01g20810	NA	NA	NA	NA	NA
LOC_Os01g20820	NA	NA	NA	NA	NA
LOC_Os01g20830	0.0609231	0.0852891	0.0593548	0.162021	FALSE
LOC_Os01g20840	0.106937	0.0663359	0.0493525	0.0440792	FALSE
LOC_Os01g20850	NA	NA	NA	NA	NA
LOC_Os01g20860	0.29581	0.295535	0.022451	0.05651	FALSE
LOC_Os01g20870	NA	NA	NA	NA	NA
LOC_Os01g20880	0.823549	0.728764	0.925379	0.642341	TRUE
LOC_Os01g20890	0.720428	0.307259	0.879573	0.817967	TRUE
LOC_Os01g20894	NA	NA	NA	NA	NA
LOC_Os01g20900	0.160111	0.065121	0.297874	0.0644476	TRUE
LOC_Os01g20910	0.0396917	0.0525463	0.0877527	0.138542	FALSE
LOC_Os01g20920	NA	NA	NA	NA	NA
LOC_Os01g20930	0.0219327	0.0448314	0.0513387	0.0296399	FALSE
LOC_Os01g20940	0.157509	0.115561	0.034048	0.0698045	FALSE
LOC_Os01g20950	0.467773	0.416901	0.680649	0.436659	TRUE
LOC_Os01g20960	NA	NA	NA	NA	NA
LOC_Os01g20970	NA	NA	NA	NA	NA
LOC_Os01g20980	0.233276	0.231462	0.0235064	0.0138341	FALSE
LOC_Os01g20990	NA	NA	NA	NA	NA
LOC_Os01g21000	NA	NA	NA	NA	NA
LOC_Os01g21010	NA	NA	NA	NA	NA
LOC_Os01g21020	NA	NA	NA	NA	NA
LOC_Os01g21034	0.230426	0.245115	0.00130953	0.458333	FALSE
LOC_Os01g21050	NA	NA	NA	NA	NA
LOC_Os01g21060	NA	NA	NA	NA	NA
LOC_Os01g21070	0.147673	0.0830849	0.077991	0.150185	FALSE
LOC_Os01g21080	NA	NA	NA	NA	NA
LOC_Os01g21090	NA	NA	NA	NA	NA
LOC_Os01g21100	NA	NA	NA	NA	NA
LOC_Os01g21110	NA	NA	NA	NA	NA
LOC_Os01g21120	0.0935985	0.127954	0.0897694	0.0801112	FALSE
LOC_Os01g21130	NA	NA	NA	NA	NA
LOC_Os01g21135	NA	NA	NA	NA	NA
LOC_Os01g21144	0.471251	0.470689	0.717492	0.077275	TRUE
LOC_Os01g21160	0.1966	0.214984	0.00657989	0.0286246	FALSE
LOC_Os01g21170	0.749323	0.673524	0.899054	0.0366826	TRUE
LOC_Os01g21180	0.237481	0.227984	0.00738233	0.100769	FALSE
LOC_Os01g21190	NA	NA	NA	NA	NA
LOC_Os01g21200	NA	NA	NA	NA	NA
LOC_Os01g21210	NA	NA	NA	NA	NA
LOC_Os01g21220	NA	NA	NA	NA	NA
LOC_Os01g21240	0.531291	0.422425	0.70898	0.0586822	TRUE
LOC_Os01g21250	-0.0334367	-0.0187911	0.0920037	0.01	FALSE
LOC_Os01g21260	NA	NA	NA	NA	NA
LOC_Os01g21270	NA	NA	NA	NA	NA
LOC_Os01g21290	NA	NA	NA	NA	NA
LOC_Os01g21300	0.203687	0.15774	0.0285007	0.01	FALSE
LOC_Os01g21310	0.213917	0.233391	0.0355296	0.5605	FALSE
LOC_Os01g21320	0.242817	0.182383	0.025209	0.200359	FALSE
LOC_Os01g21340	NA	NA	NA	NA	NA
[truncated: 53,988 more rows]

## Sheet: Table S6
Supplemental Table S6. Heritability Estimates For All Gene Loci Under Optimal Salt-stressed Conditions
Gene Locus ID	Pearson Correlation	Spearman Correlation	GREML Single-step	GREML Two-step	Significance Test
ChrSy.fgenesh.gene.1	NA	NA	NA	NA	NA
ChrSy.fgenesh.gene.10	NA	NA	NA	NA	NA
ChrSy.fgenesh.gene.11	NA	NA	NA	NA	NA
ChrSy.fgenesh.gene.12	NA	NA	NA	NA	NA
ChrSy.fgenesh.gene.13	NA	NA	NA	NA	NA
ChrSy.fgenesh.gene.14	NA	NA	NA	NA	NA
ChrSy.fgenesh.gene.15	NA	NA	NA	NA	NA
ChrSy.fgenesh.gene.16	NA	NA	NA	NA	NA
ChrSy.fgenesh.gene.17	NA	NA	NA	NA	NA
ChrSy.fgenesh.gene.18	NA	NA	NA	NA	NA
ChrSy.fgenesh.gene.19	NA	NA	NA	NA	NA
ChrSy.fgenesh.gene.2	NA	NA	NA	NA	NA
ChrSy.fgenesh.gene.20	NA	NA	NA	NA	NA
ChrSy.fgenesh.gene.21	0.322296	0.278452	0.30264	0.0462103	TRUE
ChrSy.fgenesh.gene.22	NA	NA	NA	NA	NA
ChrSy.fgenesh.gene.23	NA	NA	NA	NA	NA
ChrSy.fgenesh.gene.24	NA	NA	NA	NA	NA
ChrSy.fgenesh.gene.25	0.171177	0.215209	0.0536983	0.199362	FALSE
ChrSy.fgenesh.gene.26	NA	NA	NA	NA	NA
ChrSy.fgenesh.gene.27	NA	NA	NA	NA	NA
ChrSy.fgenesh.gene.28	0.0546486	0.0772704	0.0531547	0.185123	FALSE
ChrSy.fgenesh.gene.29	0.331055	0.280267	0.351648	0.01	TRUE
ChrSy.fgenesh.gene.3	NA	NA	NA	NA	NA
ChrSy.fgenesh.gene.30	0.608169	0.467429	0.801965	0.0495062	TRUE
ChrSy.fgenesh.gene.31	NA	NA	NA	NA	NA
ChrSy.fgenesh.gene.32	NA	NA	NA	NA	NA
ChrSy.fgenesh.gene.33	NA	NA	NA	NA	NA
ChrSy.fgenesh.gene.34	NA	NA	NA	NA	NA
ChrSy.fgenesh.gene.35	NA	NA	NA	NA	NA
ChrSy.fgenesh.gene.36	NA	NA	NA	NA	NA
ChrSy.fgenesh.gene.37	0.111897	0.135304	0.0475092	0.0807465	FALSE
ChrSy.fgenesh.gene.38	NA	NA	NA	NA	NA
ChrSy.fgenesh.gene.39	NA	NA	NA	NA	NA
ChrSy.fgenesh.gene.4	NA	NA	NA	NA	NA
ChrSy.fgenesh.gene.40	NA	NA	NA	NA	NA
ChrSy.fgenesh.gene.41	NA	NA	NA	NA	NA
ChrSy.fgenesh.gene.42	NA	NA	NA	NA	NA
ChrSy.fgenesh.gene.43	NA	NA	NA	NA	NA
ChrSy.fgenesh.gene.44	NA	NA	NA	NA	NA
ChrSy.fgenesh.gene.45	NA	NA	NA	NA	NA
ChrSy.fgenesh.gene.46	NA	NA	NA	NA	NA
ChrSy.fgenesh.gene.47	NA	NA	NA	NA	NA
ChrSy.fgenesh.gene.48	NA	NA	NA	NA	NA
ChrSy.fgenesh.gene.49	0.245036	0.271439	0.0625825	0.0543634	FALSE
ChrSy.fgenesh.gene.5	NA	NA	NA	NA	NA
ChrSy.fgenesh.gene.50	0.270307	0.237967	0.0624829	0.0468017	FALSE
ChrSy.fgenesh.gene.51	NA	NA	NA	NA	NA
ChrSy.fgenesh.gene.52	NA	NA	NA	NA	NA
ChrSy.fgenesh.gene.53	NA	NA	NA	NA	NA
ChrSy.fgenesh.gene.54	NA	NA	NA	NA	NA
ChrSy.fgenesh.gene.55	NA	NA	NA	NA	NA
ChrSy.fgenesh.gene.56	NA	NA	NA	NA	NA
ChrSy.fgenesh.gene.57	NA	NA	NA	NA	NA
ChrSy.fgenesh.gene.58	NA	NA	NA	NA	NA
ChrSy.fgenesh.gene.59	NA	NA	NA	NA	NA
ChrSy.fgenesh.gene.6	NA	NA	NA	NA	NA
ChrSy.fgenesh.gene.60	NA	NA	NA	NA	NA
ChrSy.fgenesh.gene.61	NA	NA	NA	NA	NA
ChrSy.fgenesh.gene.62	NA	NA	NA	NA	NA
ChrSy.fgenesh.gene.63	NA	NA	NA	NA	NA
ChrSy.fgenesh.gene.64	NA	NA	NA	NA	NA
ChrSy.fgenesh.gene.65	NA	NA	NA	NA	NA
ChrSy.fgenesh.gene.66	NA	NA	NA	NA	NA
ChrSy.fgenesh.gene.67	NA	NA	NA	NA	NA
ChrSy.fgenesh.gene.68	NA	NA	NA	NA	NA
ChrSy.fgenesh.gene.69	0.246764	0.24064	0.0800619	0.129407	FALSE
ChrSy.fgenesh.gene.7	NA	NA	NA	NA	NA
ChrSy.fgenesh.gene.70	NA	NA	NA	NA	NA
ChrSy.fgenesh.gene.71	NA	NA	NA	NA	NA
ChrSy.fgenesh.gene.72	NA	NA	NA	NA	NA
ChrSy.fgenesh.gene.73	NA	NA	NA	NA	NA
ChrSy.fgenesh.gene.74	0.190127	0.197053	0.0165663	0.0165021	FALSE
ChrSy.fgenesh.gene.75	NA	NA	NA	NA	NA
ChrSy.fgenesh.gene.76	NA	NA	NA	NA	NA
ChrSy.fgenesh.gene.77	NA	NA	NA	NA	NA
ChrSy.fgenesh.gene.78	NA	NA	NA	NA	NA
ChrSy.fgenesh.gene.79	NA	NA	NA	NA	NA
ChrSy.fgenesh.gene.8	NA	NA	NA	NA	NA
ChrSy.fgenesh.gene.80	NA	NA	NA	NA	NA
ChrSy.fgenesh.gene.81	NA	NA	NA	NA	NA
ChrSy.fgenesh.gene.82	NA	NA	NA	NA	NA
ChrSy.fgenesh.gene.83	NA	NA	NA	NA	NA
ChrSy.fgenesh.gene.84	NA	NA	NA	NA	NA
ChrSy.fgenesh.gene.85	NA	NA	NA	NA	NA
ChrSy.fgenesh.gene.86	0.172145	0.219824	0.0493906	0.00838219	FALSE
ChrSy.fgenesh.gene.87	NA	NA	NA	NA	NA
ChrSy.fgenesh.gene.88	NA	NA	NA	NA	NA
ChrSy.fgenesh.gene.89	NA	NA	NA	NA	NA
ChrSy.fgenesh.gene.9	NA	NA	NA	NA	NA
ChrUn.fgenesh.gene.1	NA	NA	NA	NA	NA
ChrUn.fgenesh.gene.10	NA	NA	NA	NA	NA
ChrUn.fgenesh.gene.11	NA	NA	NA	NA	NA
ChrUn.fgenesh.gene.12	NA	NA	NA	NA	NA
ChrUn.fgenesh.gene.13	NA	NA	NA	NA	NA
ChrUn.fgenesh.gene.14	NA	NA	NA	NA	NA
ChrUn.fgenesh.gene.15	NA	NA	NA	NA	NA
ChrUn.fgenesh.gene.16	NA	NA	NA	NA	NA
ChrUn.fgenesh.gene.17	NA	NA	NA	NA	NA
ChrUn.fgenesh.gene.18	NA	NA	NA	NA	NA
ChrUn.fgenesh.gene.19	NA	NA	NA	NA	NA
ChrUn.fgenesh.gene.2	NA	NA	NA	NA	NA
ChrUn.fgenesh.gene.20	0.818329	0.79109	0.912907	0.99	TRUE
ChrUn.fgenesh.gene.21	NA	NA	NA	NA	NA
ChrUn.fgenesh.gene.22	NA	NA	NA	NA	NA
ChrUn.fgenesh.gene.23	NA	NA	NA	NA	NA
ChrUn.fgenesh.gene.24	NA	NA	NA	NA	NA
ChrUn.fgenesh.gene.25	NA	NA	NA	NA	NA
ChrUn.fgenesh.gene.26	NA	NA	NA	NA	NA
ChrUn.fgenesh.gene.27	0.313385	0.367511	0.189897	0.0107017	FALSE
ChrUn.fgenesh.gene.28	NA	NA	NA	NA	NA
ChrUn.fgenesh.gene.29	NA	NA	NA	NA	NA
ChrUn.fgenesh.gene.3	NA	NA	NA	NA	NA
ChrUn.fgenesh.gene.30	NA	NA	NA	NA	NA
ChrUn.fgenesh.gene.31	NA	NA	NA	NA	NA
ChrUn.fgenesh.gene.32	NA	NA	NA	NA	NA
ChrUn.fgenesh.gene.33	NA	NA	NA	NA	NA
ChrUn.fgenesh.gene.34	NA	NA	NA	NA	NA
ChrUn.fgenesh.gene.35	NA	NA	NA	NA	NA
ChrUn.fgenesh.gene.36	NA	NA	NA	NA	NA
ChrUn.fgenesh.gene.37	NA	NA	NA	NA	NA
ChrUn.fgenesh.gene.38	NA	NA	NA	NA	NA
ChrUn.fgenesh.gene.39	NA	NA	NA	NA	NA
ChrUn.fgenesh.gene.4	NA	NA	NA	NA	NA
ChrUn.fgenesh.gene.40	NA	NA	NA	NA	NA
ChrUn.fgenesh.gene.41	NA	NA	NA	NA	NA
ChrUn.fgenesh.gene.42	NA	NA	NA	NA	NA
ChrUn.fgenesh.gene.43	NA	NA	NA	NA	NA
ChrUn.fgenesh.gene.44	NA	NA	NA	NA	NA
ChrUn.fgenesh.gene.45	NA	NA	NA	NA	NA
ChrUn.fgenesh.gene.46	NA	NA	NA	NA	NA
ChrUn.fgenesh.gene.47	NA	NA	NA	NA	NA
ChrUn.fgenesh.gene.48	NA	NA	NA	NA	NA
ChrUn.fgenesh.gene.49	NA	NA	NA	NA	NA
ChrUn.fgenesh.gene.5	NA	NA	NA	NA	NA
ChrUn.fgenesh.gene.50	NA	NA	NA	NA	NA
ChrUn.fgenesh.gene.51	NA	NA	NA	NA	NA
ChrUn.fgenesh.gene.52	NA	NA	NA	NA	NA
ChrUn.fgenesh.gene.53	NA	NA	NA	NA	NA
ChrUn.fgenesh.gene.54	NA	NA	NA	NA	NA
ChrUn.fgenesh.gene.55	NA	NA	NA	NA	NA
ChrUn.fgenesh.gene.56	NA	NA	NA	NA	NA
ChrUn.fgenesh.gene.57	0.726624	0.561269	0.832322	0.861492	TRUE
ChrUn.fgenesh.gene.58	NA	NA	NA	NA	NA
ChrUn.fgenesh.gene.59	NA	NA	NA	NA	NA
ChrUn.fgenesh.gene.6	NA	NA	NA	NA	NA
ChrUn.fgenesh.gene.60	NA	NA	NA	NA	NA
ChrUn.fgenesh.gene.61	NA	NA	NA	NA	NA
ChrUn.fgenesh.gene.62	NA	NA	NA	NA	NA
ChrUn.fgenesh.gene.63	NA	NA	NA	NA	NA
ChrUn.fgenesh.gene.64	NA	NA	NA	NA	NA
ChrUn.fgenesh.gene.65	NA	NA	NA	NA	NA
ChrUn.fgenesh.gene.66	NA	NA	NA	NA	NA
ChrUn.fgenesh.gene.67	NA	NA	NA	NA	NA
ChrUn.fgenesh.gene.68	0.258621	0.249205	0.0434197	0.112406	FALSE
ChrUn.fgenesh.gene.69	NA	NA	NA	NA	NA
ChrUn.fgenesh.gene.7	NA	NA	NA	NA	NA
ChrUn.fgenesh.gene.70	NA	NA	NA	NA	NA
ChrUn.fgenesh.gene.71	NA	NA	NA	NA	NA
ChrUn.fgenesh.gene.72	NA	NA	NA	NA	NA
ChrUn.fgenesh.gene.73	0.258621	0.249205	0.0774429	0.01	FALSE
ChrUn.fgenesh.gene.74	NA	NA	NA	NA	NA
ChrUn.fgenesh.gene.75	NA	NA	NA	NA	NA
ChrUn.fgenesh.gene.76	NA	NA	NA	NA	NA
ChrUn.fgenesh.gene.77	NA	NA	NA	NA	NA
ChrUn.fgenesh.gene.78	NA	NA	NA	NA	NA
ChrUn.fgenesh.gene.79	NA	NA	NA	NA	NA
ChrUn.fgenesh.gene.8	0.794357	0.719915	0.908773	0.833605	TRUE
ChrUn.fgenesh.gene.80	NA	NA	NA	NA	NA
ChrUn.fgenesh.gene.81	NA	NA	NA	NA	NA
ChrUn.fgenesh.gene.82	NA	NA	NA	NA	NA
ChrUn.fgenesh.gene.83	NA	NA	NA	NA	NA
ChrUn.fgenesh.gene.84	NA	NA	NA	NA	NA
ChrUn.fgenesh.gene.85	NA	NA	NA	NA	NA
ChrUn.fgenesh.gene.86	NA	NA	NA	NA	NA
ChrUn.fgenesh.gene.87	NA	NA	NA	NA	NA
ChrUn.fgenesh.gene.88	NA	NA	NA	NA	NA
ChrUn.fgenesh.gene.89	NA	NA	NA	NA	NA
ChrUn.fgenesh.gene.9	NA	NA	NA	NA	NA
ChrUn.fgenesh.gene.90	NA	NA	NA	NA	NA
ChrUn.fgenesh.gene.91	NA	NA	NA	NA	NA
ChrUn.fgenesh.gene.92	NA	NA	NA	NA	NA
ChrUn.fgenesh.gene.93	NA	NA	NA	NA	NA
ChrUn.fgenesh.gene.94	NA	NA	NA	NA	NA
ChrUn.fgenesh.gene.95	NA	NA	NA	NA	NA
ChrUn.fgenesh.gene.96	0.315882	0.338686	0.386982	0.1826	TRUE
LOC_Os01g01010	0.419954	0.459897	0.633742	0.0635533	TRUE
LOC_Os01g01019	NA	NA	NA	NA	NA
LOC_Os01g01030	0.282335	0.236246	0.462963	0.505046	TRUE
LOC_Os01g01040	0.155962	0.11704	0.0219451	0.0582033	FALSE
LOC_Os01g01050	0.15994	0.231467	0.0059705	0.0967973	FALSE
LOC_Os01g01060	-0.0157707	-0.0760757	0.0114288	0.108563	FALSE
LOC_Os01g01070	0.727795	0.612615	0.886046	0.0497735	TRUE
LOC_Os01g01080	0.198195	0.163896	0.0251672	0.227126	FALSE
LOC_Os01g01090	NA	NA	NA	NA	NA
LOC_Os01g01100	NA	NA	NA	NA	NA
LOC_Os01g01110	NA	NA	NA	NA	NA
LOC_Os01g01115	0.194946	0.16505	0.0457693	0.244636	FALSE
LOC_Os01g01120	0.170731	0.207067	0.0351847	0.102941	FALSE
LOC_Os01g01130	0.462512	0.322649	0.692141	0.416431	TRUE
LOC_Os01g01140	NA	NA	NA	NA	NA
LOC_Os01g01150	0.214704	0.290007	0.0262068	0.0792502	FALSE
LOC_Os01g01160	0.177688	0.185481	0.0991046	0.280175	FALSE
LOC_Os01g01170	-0.0241196	-0.0214235	0.0576533	0.137881	FALSE
LOC_Os01g01180	NA	NA	NA	NA	NA
LOC_Os01g01190	0.311648	0.228034	0.0656691	0.0514131	FALSE
LOC_Os01g01200	NA	NA	NA	NA	NA
LOC_Os01g01210	NA	NA	NA	NA	NA
LOC_Os01g01230	NA	NA	NA	NA	NA
LOC_Os01g01240	NA	NA	NA	NA	NA
LOC_Os01g01250	NA	NA	NA	NA	NA
LOC_Os01g01260	NA	NA	NA	NA	NA
LOC_Os01g01270	NA	NA	NA	NA	NA
LOC_Os01g01280	0.0380738	0.0314063	0.0930619	0.0207323	FALSE
LOC_Os01g01290	0.79826	0.736638	0.904559	0.862524	NA
LOC_Os01g01295	-0.0297903	-0.0391819	0.0881842	0.0674007	FALSE
LOC_Os01g01302	0.200352	0.159745	0.0820661	0.149837	FALSE
LOC_Os01g01307	0.0795636	0.0755493	0.0749768	0.150658	FALSE
LOC_Os01g01312	0.749412	0.72927	0.878031	0.663297	TRUE
LOC_Os01g01320	NA	NA	NA	NA	NA
LOC_Os01g01330	0.0529751	0.0915258	0.0708231	0.172265	FALSE
LOC_Os01g01340	0.0591101	0.0785056	0.0204712	0.085205	FALSE
LOC_Os01g01350	0.0617404	0.00261213	0.0381365	0.0339438	FALSE
LOC_Os01g01360	0.227594	0.259937	0.371197	0.343391	TRUE
LOC_Os01g01369	0.155719	0.0872532	0.00645221	0.0638164	FALSE
LOC_Os01g01380	0.41109	0.344801	0.507156	0.110106	TRUE
LOC_Os01g01390	0.215575	0.137592	0.0304877	0.162798	FALSE
LOC_Os01g01400	0.0618709	0.121285	0.04132	0.146248	FALSE
LOC_Os01g01410	0.237204	0.217637	0.0719181	0.0462383	FALSE
LOC_Os01g01420	0.114969	0.118214	0.0932691	0.0543657	FALSE
LOC_Os01g01430	NA	NA	NA	NA	NA
LOC_Os01g01440	NA	NA	NA	NA	NA
LOC_Os01g01450	0.475692	0.408039	0.691502	0.547271	TRUE
LOC_Os01g01460	NA	NA	NA	NA	NA
LOC_Os01g01470	NA	NA	NA	NA	NA
LOC_Os01g01484	0.15461	0.116149	0.106785	0.031728	FALSE
LOC_Os01g01500	NA	NA	NA	NA	NA
LOC_Os01g01510	0.0474272	0.0401741	0.0795678	0.0548941	FALSE
LOC_Os01g01520	0.597898	0.458824	0.661364	0.01	TRUE
LOC_Os01g01530	NA	NA	NA	NA	NA
LOC_Os01g01540	NA	NA	NA	NA	NA
LOC_Os01g01550	NA	NA	NA	NA	NA
LOC_Os01g01560	NA	NA	NA	NA	NA
LOC_Os01g01570	NA	NA	NA	NA	NA
LOC_Os01g01580	NA	NA	NA	NA	NA
LOC_Os01g01590	0.231078	0.216462	0.179793	0.0561243	FALSE
LOC_Os01g01600	0.373405	0.3397	0.547026	0.0525309	TRUE
LOC_Os01g01610	0.486976	0.446127	0.587436	0.0263139	TRUE
LOC_Os01g01620	0.0946333	0.0769059	0.0940228	0.235197	FALSE
LOC_Os01g01640	0.175687	0.171834	0.0929778	0.188904	FALSE
LOC_Os01g01650	0.681147	0.681887	0.791385	0.874055	TRUE
LOC_Os01g01660	0.384398	0.441673	0.589901	0.741662	TRUE
LOC_Os01g01670	0.0994437	0.0929837	0.00909545	0.0336668	FALSE
LOC_Os01g01680	0.462571	0.463764	0.628649	0.346804	TRUE
LOC_Os01g01689	0.176783	0.149377	0.0609416	0.119406	FALSE
LOC_Os01g01700	0.173084	0.160393	0.0270897	0.236756	FALSE
LOC_Os01g01710	0.129185	0.164281	0.0160568	0.260321	FALSE
LOC_Os01g01720	0.191964	0.0968918	0.0867929	0.0376928	FALSE
LOC_Os01g01730	NA	NA	NA	NA	NA
LOC_Os01g01740	0.17252	0.184408	0.222264	0.0564465	TRUE
LOC_Os01g01760	NA	NA	NA	NA	NA
LOC_Os01g01770	0.350379	0.291163	0.500389	0.105601	NA
LOC_Os01g01780	0.280282	0.224805	0.422675	0.0279804	TRUE
LOC_Os01g01790	0.207441	0.192467	0.0309711	0.0866795	FALSE
LOC_Os01g01800	0.143462	0.104323	0.0466119	0.110459	FALSE
LOC_Os01g01810	NA	NA	NA	NA	NA
LOC_Os01g01830	0.0729898	0.0714792	0.026603	0.0839135	FALSE
LOC_Os01g01840	0.760538	0.584651	0.881467	0.760651	TRUE
LOC_Os01g01850	NA	NA	NA	NA	NA
LOC_Os01g01860	NA	NA	NA	NA	NA
LOC_Os01g01870	0.456401	0.498228	0.671054	0.539692	TRUE
LOC_Os01g01880	NA	NA	NA	NA	NA
LOC_Os01g01890	0.0220434	-0.0172927	0.053798	0.000378433	FALSE
LOC_Os01g01900	NA	NA	NA	NA	NA
LOC_Os01g01910	0.659379	0.514124	0.803245	0.01	TRUE
LOC_Os01g01920	0.413327	0.214033	0.55871	0.0504349	TRUE
LOC_Os01g01925	NA	NA	NA	NA	NA
LOC_Os01g01930	NA	NA	NA	NA	NA
LOC_Os01g01940	0.539108	0.406863	0.683089	0.627174	TRUE
LOC_Os01g01950	NA	NA	NA	NA	NA
LOC_Os01g01960	0.210384	0.163572	0.0646427	0.0500301	FALSE
LOC_Os01g01970	0.164955	0.174122	0.080026	0.0378749	FALSE
LOC_Os01g01980	NA	NA	NA	NA	NA
LOC_Os01g01990	NA	NA	NA	NA	NA
LOC_Os01g02000	0.584795	0.513456	0.745931	0.527968	TRUE
LOC_Os01g02010	0.332666	0.365779	0.400002	0.0763399	TRUE
LOC_Os01g02020	0.373416	0.436023	0.541853	0.0839224	TRUE
LOC_Os01g02040	0.181426	0.123884	0.0908059	0.0878025	FALSE
LOC_Os01g02050	0.555375	0.493956	0.749484	0.522845	TRUE
LOC_Os01g02060	0.0833772	-0.00935507	0.0730893	0.0261954	FALSE
LOC_Os01g02070	NA	NA	NA	NA	NA
LOC_Os01g02080	0.350854	0.308231	0.380649	0.102798	TRUE
LOC_Os01g02090	0.152608	0.0854915	0.0218359	0.0187624	FALSE
LOC_Os01g02100	0.258331	0.13498	0.138544	0.0124258	FALSE
LOC_Os01g02110	NA	NA	NA	NA	NA
LOC_Os01g02120	NA	NA	NA	NA	NA
LOC_Os01g02130	NA	NA	NA	NA	NA
LOC_Os01g02139	0.212638	0.273423	0.0668467	0.11932	FALSE
LOC_Os01g02150	0.19154	0.262327	0.345319	0.0130551	TRUE
LOC_Os01g02160	0.0927578	0.152512	0.0207319	0.0509484	FALSE
LOC_Os01g02170	-0.0644932	-0.0986939	0.0688441	0.125577	FALSE
LOC_Os01g02180	0.201384	0.187385	0.14827	0.0822971	FALSE
LOC_Os01g02190	NA	NA	NA	NA	NA
LOC_Os01g02200	0.334256	0.290351	0.489561	0.138289	TRUE
LOC_Os01g02210	NA	NA	NA	NA	NA
LOC_Os01g02220	NA	NA	NA	NA	NA
LOC_Os01g02230	NA	NA	NA	NA	NA
LOC_Os01g02240	NA	NA	NA	NA	NA
LOC_Os01g02250	NA	NA	NA	NA	NA
LOC_Os01g02260	NA	NA	NA	NA	NA
LOC_Os01g02270	NA	NA	NA	NA	NA
LOC_Os01g02280	NA	NA	NA	NA	NA
LOC_Os01g02290	0.345036	0.393019	0.533028	0.0304615	TRUE
LOC_Os01g02300	0.189265	0.260727	0.290776	0.0872531	TRUE
LOC_Os01g02310	0.512986	0.482368	0.708854	0.0414397	TRUE
LOC_Os01g02320	0.897241	0.854085	0.954384	0.825968	TRUE
LOC_Os01g02334	0.47852	0.447079	0.698321	0.471216	TRUE
LOC_Os01g02350	0.676114	0.666093	0.793207	0.632024	TRUE
LOC_Os01g02360	0.543698	0.62278	0.702894	0.493416	TRUE
LOC_Os01g02370	NA	NA	NA	NA	NA
LOC_Os01g02380	NA	NA	NA	NA	NA
LOC_Os01g02390	NA	NA	NA	NA	NA
LOC_Os01g02400	0.873767	0.868665	0.999783	0.01	TRUE
LOC_Os01g02410	NA	NA	NA	NA	NA
LOC_Os01g02420	NA	NA	NA	NA	NA
LOC_Os01g02430	NA	NA	NA	NA	NA
LOC_Os01g02440	NA	NA	NA	NA	NA
LOC_Os01g02450	NA	NA	NA	NA	NA
LOC_Os01g02460	NA	NA	NA	NA	NA
LOC_Os01g02470	NA	NA	NA	NA	NA
LOC_Os01g02480	NA	NA	NA	NA	NA
LOC_Os01g02490	NA	NA	NA	NA	NA
LOC_Os01g02500	0.624454	0.637441	0.830161	0.0440401	TRUE
LOC_Os01g02510	NA	NA	NA	NA	NA
LOC_Os01g02520	NA	NA	NA	NA	NA
LOC_Os01g02530	NA	NA	NA	NA	NA
LOC_Os01g02540	NA	NA	NA	NA	NA
LOC_Os01g02550	NA	NA	NA	NA	NA
LOC_Os01g02560	NA	NA	NA	NA	NA
LOC_Os01g02570	0.797972	0.779019	0.910363	0.676161	TRUE
LOC_Os01g02580	0.784178	0.68863	0.90554	0.456649	TRUE
LOC_Os01g02590	NA	NA	NA	NA	NA
LOC_Os01g02600	0.786332	0.709223	0.886192	0.923285	TRUE
LOC_Os01g02610	0.96152	0.947462	0.980414	0.960476	TRUE
LOC_Os01g02629	NA	NA	NA	NA	NA
LOC_Os01g02650	NA	NA	NA	NA	NA
LOC_Os01g02660	NA	NA	NA	NA	NA
LOC_Os01g02670	0.275784	0.304735	0.47894	0.0237126	TRUE
LOC_Os01g02680	NA	NA	NA	NA	NA
LOC_Os01g02690	0.742523	0.67917	0.881756	0.771364	TRUE
LOC_Os01g02700	0.861313	0.780298	0.950306	0.470161	TRUE
LOC_Os01g02710	0.768678	0.7073	0.908965	0.744942	TRUE
LOC_Os01g02720	0.630779	0.612939	0.742148	0.369283	TRUE
LOC_Os01g02730	0.907033	0.820746	0.972682	0.595452	TRUE
LOC_Os01g02740	NA	NA	NA	NA	NA
LOC_Os01g02750	0.874391	0.808056	0.950236	0.99	TRUE
LOC_Os01g02760	0.846981	0.757963	0.930942	0.805139	TRUE
LOC_Os01g02770	0.91055	0.831173	0.959328	0.97528	TRUE
LOC_Os01g02780	NA	NA	NA	NA	NA
LOC_Os01g02790	NA	NA	NA	NA	NA
LOC_Os01g02800	NA	NA	NA	NA	NA
LOC_Os01g02810	0.840082	0.668331	0.931276	0.974408	TRUE
LOC_Os01g02830	NA	NA	NA	NA	NA
LOC_Os01g02840	0.726596	0.712432	0.87264	0.801616	TRUE
LOC_Os01g02850	NA	NA	NA	NA	NA
LOC_Os01g02860	0.452219	0.410368	0.682254	0.527181	TRUE
LOC_Os01g02870	0.388762	0.318153	0.643732	0.505867	TRUE
LOC_Os01g02880	0.132807	0.203969	0.0623945	0.0563546	FALSE
LOC_Os01g02884	0.167105	0.137289	0.0297337	0.0753354	FALSE
LOC_Os01g02890	0.299397	0.340852	0.42161	0.168606	TRUE
LOC_Os01g02900	0.166194	0.210631	0.0534245	0.0604302	FALSE
LOC_Os01g02910	0.0897485	0.020816	0.0516319	0.0168516	FALSE
LOC_Os01g02920	0.192482	0.198967	0.311708	0.00247864	TRUE
LOC_Os01g02930	0.309018	0.347271	0.470453	0.0331413	TRUE
LOC_Os01g02940	0.145205	0.265607	0.0580188	0.01	FALSE
LOC_Os01g02950	NA	NA	NA	NA	NA
LOC_Os01g02960	0.613421	0.484763	0.807558	0.78053	TRUE
LOC_Os01g02970	NA	NA	NA	NA	NA
LOC_Os01g02980	NA	NA	NA	NA	NA
LOC_Os01g02990	NA	NA	NA	NA	NA
LOC_Os01g03010	NA	NA	NA	NA	NA
LOC_Os01g03020	0.198688	0.161041	0.0103006	0.0670369	FALSE
LOC_Os01g03030	0.252813	0.241369	0.0450776	0.120762	FALSE
LOC_Os01g03040	0.157817	0.167055	0.069649	0.268208	FALSE
LOC_Os01g03050	0.130037	0.145267	0.0826073	0.261939	FALSE
LOC_Os01g03060	0.3444	0.351402	0.438086	0.0443938	TRUE
LOC_Os01g03070	0.0111046	-0.0900273	0.0926948	0.0417254	FALSE
LOC_Os01g03080	0.237669	0.210196	0.00196398	0.221011	FALSE
LOC_Os01g03090	0.500582	0.472674	0.68465	0.0676697	TRUE
LOC_Os01g03100	0.15348	0.240903	0.0334423	0.0213164	FALSE
LOC_Os01g03110	0.130391	0.176714	0.0920082	0.225147	FALSE
LOC_Os01g03130	0.26666	0.24795	0.363924	0.0417986	TRUE
LOC_Os01g03144	0.237637	0.0997064	0.0526078	0.12773	FALSE
LOC_Os01g03160	0.117664	0.10246	0.082208	0.043339	FALSE
LOC_Os01g03170	NA	NA	NA	NA	NA
LOC_Os01g03180	0.478531	0.449603	0.715952	0.0720767	TRUE
LOC_Os01g03190	NA	NA	NA	NA	NA
LOC_Os01g03200	NA	NA	NA	NA	NA
LOC_Os01g03210	NA	NA	NA	NA	NA
LOC_Os01g03220	NA	NA	NA	NA	NA
LOC_Os01g03230	NA	NA	NA	NA	NA
LOC_Os01g03240	0.753424	0.499222	0.881349	0.945524	TRUE
LOC_Os01g03250	NA	NA	NA	NA	NA
LOC_Os01g03260	NA	NA	NA	NA	NA
LOC_Os01g03270	NA	NA	NA	NA	NA
LOC_Os01g03280	NA	NA	NA	NA	NA
LOC_Os01g03290	NA	NA	NA	NA	NA
LOC_Os01g03300	NA	NA	NA	NA	NA
LOC_Os01g03310	0.387303	0.408727	0.590465	0.0955658	TRUE
LOC_Os01g03320	0.389927	0.401276	0.565093	0.058933	TRUE
LOC_Os01g03330	NA	NA	NA	NA	NA
LOC_Os01g03340	0.335194	0.378374	0.521862	0.01	TRUE
LOC_Os01g03350	NA	NA	NA	NA	NA
LOC_Os01g03360	0.353829	0.378365	0.382905	0.01	TRUE
LOC_Os01g03370	NA	NA	NA	NA	NA
LOC_Os01g03380	NA	NA	NA	NA	NA
LOC_Os01g03390	0.0484387	0.0860788	0.0865214	0.0964404	FALSE
LOC_Os01g03400	NA	NA	NA	NA	NA
LOC_Os01g03410	NA	NA	NA	NA	NA
LOC_Os01g03420	NA	NA	NA	NA	NA
LOC_Os01g03429	NA	NA	NA	NA	NA
LOC_Os01g03440	NA	NA	NA	NA	NA
LOC_Os01g03452	NA	NA	NA	NA	NA
LOC_Os01g03464	NA	NA	NA	NA	NA
LOC_Os01g03480	0.509454	0.428652	0.723048	0.00965075	TRUE
LOC_Os01g03490	0.179318	0.0174749	0.0867578	0.0115367	FALSE
LOC_Os01g03500	0.21696	0.220148	0.293133	0.086192	TRUE
LOC_Os01g03510	0.0583387	0.021788	0.0599451	0.0574668	FALSE
LOC_Os01g03520	0.284346	0.264514	0.00722573	0.163541	FALSE
LOC_Os01g03530	0.0999383	0.217665	0.19055	0.719315	FALSE
LOC_Os01g03549	0.368011	0.361547	0.480117	0.117374	TRUE
LOC_Os01g03570	0.839476	0.740225	0.945466	0.148183	TRUE
LOC_Os01g03580	NA	NA	NA	NA	NA
LOC_Os01g03590	NA	NA	NA	NA	NA
LOC_Os01g03600	NA	NA	NA	NA	NA
LOC_Os01g03610	NA	NA	NA	NA	NA
LOC_Os01g03620	NA	NA	NA	NA	NA
LOC_Os01g03630	NA	NA	NA	NA	NA
LOC_Os01g03640	NA	NA	NA	NA	NA
LOC_Os01g03650	0.217149	0.208383	0.0996568	0.236368	FALSE
LOC_Os01g03660	0.218162	0.160717	0.0515741	0.2352	FALSE
LOC_Os01g03670	NA	NA	NA	NA	NA
LOC_Os01g03680	NA	NA	NA	NA	NA
LOC_Os01g03690	0.380801	0.449792	0.596568	0.01	TRUE
LOC_Os01g03710	0.399664	0.414276	0.461836	0.0457452	TRUE
LOC_Os01g03720	NA	NA	NA	NA	NA
LOC_Os01g03730	0.0240756	-0.0107523	0.0530777	0.204361	FALSE
LOC_Os01g03740	0.67297	0.515825	0.831439	0.966743	TRUE
LOC_Os01g03750	0.191319	0.14632	0.0047337	0.230257	FALSE
LOC_Os01g03760	0.098609	0.0580338	0.0551984	0.207203	FALSE
LOC_Os01g03770	NA	NA	NA	NA	NA
LOC_Os01g03780	NA	NA	NA	NA	NA
LOC_Os01g03790	NA	NA	NA	NA	NA
LOC_Os01g03800	NA	NA	NA	NA	NA
LOC_Os01g03810	NA	NA	NA	NA	NA
LOC_Os01g03820	0.350816	0.370315	0.539978	0.055086	TRUE
LOC_Os01g03830	NA	NA	NA	NA	NA
LOC_Os01g03840	NA	NA	NA	NA	NA
LOC_Os01g03860	NA	NA	NA	NA	NA
LOC_Os01g03870	0.251068	0.175134	0.0483029	0.0709051	FALSE
LOC_Os01g03880	NA	NA	NA	NA	NA
LOC_Os01g03890	NA	NA	NA	NA	NA
LOC_Os01g03900	NA	NA	NA	NA	NA
LOC_Os01g03914	0.552042	0.554014	0.751656	0.01	TRUE
LOC_Os01g03930	NA	NA	NA	NA	NA
LOC_Os01g03940	0.417494	0.355108	0.606871	0.0147961	TRUE
LOC_Os01g03950	0.283403	0.235497	0.444241	0.0105803	TRUE
LOC_Os01g03960	NA	NA	NA	NA	NA
LOC_Os01g03970	NA	NA	NA	NA	NA
LOC_Os01g03980	0.391497	0.340508	0.579439	0.0361138	TRUE
LOC_Os01g03989	NA	NA	NA	NA	NA
LOC_Os01g04000	NA	NA	NA	NA	NA
LOC_Os01g04005	NA	NA	NA	NA	NA
LOC_Os01g04010	0.221825	0.22274	0.0304452	0.12195	FALSE
LOC_Os01g04020	0.185661	0.177098	0.0812969	0.0014301	FALSE
LOC_Os01g04030	0.267924	0.268381	0.0400427	0.0791497	FALSE
LOC_Os01g04040	0.364693	0.336438	0.496234	0.01	TRUE
LOC_Os01g04050	0.306605	0.239567	0.459355	0.157406	TRUE
LOC_Os01g04070	NA	NA	NA	NA	NA
LOC_Os01g04080	0.0694105	0.0336146	0.093507	0.0629679	FALSE
LOC_Os01g04090	NA	NA	NA	NA	NA
LOC_Os01g04100	0.324866	0.329675	0.402679	0.17628	TRUE
LOC_Os01g04110	0.374876	0.350309	0.597222	0.164589	TRUE
LOC_Os01g04120	0.138548	0.168249	0.0116072	0.047267	FALSE
LOC_Os01g04130	0.0414968	0.0553812	0.0475035	0.219084	FALSE
LOC_Os01g04140	NA	NA	NA	NA	NA
LOC_Os01g04150	NA	NA	NA	NA	NA
LOC_Os01g04160	-0.00631093	-0.0629341	0.0603599	0.23118	FALSE
LOC_Os01g04170	0.0036033	-0.0225777	0.0993514	0.01	FALSE
LOC_Os01g04180	NA	NA	NA	NA	NA
LOC_Os01g04190	0.250383	0.228247	0.0881245	0.0258805	FALSE
LOC_Os01g04200	0.115742	0.104769	0.0758502	0.0307711	FALSE
LOC_Os01g04210	NA	NA	NA	NA	NA
LOC_Os01g04220	NA	NA	NA	NA	NA
LOC_Os01g04230	0.132983	0.109527	0.0565507	0.0545971	FALSE
LOC_Os01g04250	NA	NA	NA	NA	NA
LOC_Os01g04260	0.13665	0.0826162	0.0174684	0.215464	FALSE
LOC_Os01g04270	NA	NA	NA	NA	NA
LOC_Os01g04280	0.553534	0.482576	0.778959	0.0447839	TRUE
LOC_Os01g04290	0.0516248	0.120347	0.0367982	0.0128743	NA
LOC_Os01g04300	0.0357921	0.265485	0.0673754	0.0946222	FALSE
LOC_Os01g04310	NA	NA	NA	NA	NA
LOC_Os01g04320	NA	NA	NA	NA	NA
LOC_Os01g04324	NA	NA	NA	NA	NA
LOC_Os01g04330	0.216878	0.11303	0.403046	0.560364	TRUE
LOC_Os01g04340	NA	NA	NA	NA	NA
LOC_Os01g04350	0.31049	0.270649	0.401276	0.0487894	TRUE
LOC_Os01g04360	NA	NA	NA	NA	NA
LOC_Os01g04370	NA	NA	NA	NA	NA
LOC_Os01g04380	NA	NA	NA	NA	NA
LOC_Os01g04390	0.165379	0.189997	0.0296922	0.114214	FALSE
LOC_Os01g04409	0.669147	0.622254	0.848599	0.0734325	TRUE
LOC_Os01g04430	NA	NA	NA	NA	NA
LOC_Os01g04440	NA	NA	NA	NA	NA
LOC_Os01g04450	0.745003	0.733239	0.889736	0.99	TRUE
LOC_Os01g04460	0.425585	0.429543	0.681234	0.0995706	TRUE
LOC_Os01g04470	NA	NA	NA	NA	NA
LOC_Os01g04480	0.280166	0.257831	0.392309	0.0979265	TRUE
LOC_Os01g04490	0.680376	0.538115	0.863961	0.884661	TRUE
LOC_Os01g04500	NA	NA	NA	NA	NA
LOC_Os01g04510	NA	NA	NA	NA	NA
LOC_Os01g04520	NA	NA	NA	NA	NA
LOC_Os01g04530	NA	NA	NA	NA	NA
LOC_Os01g04540	NA	NA	NA	NA	NA
LOC_Os01g04550	NA	NA	NA	NA	NA
LOC_Os01g04560	NA	NA	NA	NA	NA
LOC_Os01g04570	0.830447	0.771996	0.929295	0.973257	TRUE
LOC_Os01g04580	NA	NA	NA	NA	NA
LOC_Os01g04590	0.143141	0.123094	0.0548922	0.222046	FALSE
LOC_Os01g04600	0.301662	0.276541	0.385477	0.0468625	TRUE
LOC_Os01g04610	NA	NA	NA	NA	NA
LOC_Os01g04620	0.497887	0.483224	0.682024	0.0347598	TRUE
LOC_Os01g04630	0.199615	0.200931	0.0502679	0.13901	FALSE
LOC_Os01g04640	0.388923	0.492842	0.609725	0.765136	TRUE
LOC_Os01g04650	0.0491431	-0.0328642	0.00557168	0.0819653	FALSE
LOC_Os01g04660	NA	NA	NA	NA	NA
LOC_Os01g04670	NA	NA	NA	NA	NA
LOC_Os01g04680	NA	NA	NA	NA	NA
LOC_Os01g04690	NA	NA	NA	NA	NA
LOC_Os01g04699	NA	NA	NA	NA	NA
LOC_Os01g04710	0.142421	0.105012	0.051294	0.01	FALSE
LOC_Os01g04720	0.133188	0.0952516	0.0636826	0.0122929	FALSE
LOC_Os01g04730	-0.0700082	-0.101043	0.0964389	0.0661103	FALSE
LOC_Os01g04740	NA	NA	NA	NA	NA
LOC_Os01g04750	0.493227	0.477436	0.737022	0.591879	TRUE
LOC_Os01g04760	NA	NA	NA	NA	NA
LOC_Os01g04770	NA	NA	NA	NA	NA
LOC_Os01g04780	NA	NA	NA	NA	NA
LOC_Os01g04790	NA	NA	NA	NA	NA
LOC_Os01g04800	0.442214	0.40978	0.68382	0.112358	TRUE
LOC_Os01g04814	0.361007	0.352313	0.521463	0.184069	TRUE
LOC_Os01g04830	NA	NA	NA	NA	NA
LOC_Os01g04840	NA	NA	NA	NA	NA
LOC_Os01g04850	NA	NA	NA	NA	NA
LOC_Os01g04860	0.429392	0.393561	0.663047	0.489587	TRUE
LOC_Os01g04870	0.790714	0.76422	0.912581	0.01	TRUE
LOC_Os01g04880	0.152969	0.0476258	0.0326474	0.0295067	FALSE
LOC_Os01g04900	0.15313	0.163997	0.0232638	0.129375	FALSE
LOC_Os01g04910	0.0837352	0.0616989	0.0540123	0.0681581	FALSE
LOC_Os01g04920	0.0885766	0.0401336	0.0348194	0.12159	FALSE
LOC_Os01g04930	0.205668	0.149215	0.0773564	0.127939	FALSE
LOC_Os01g04950	0.159144	0.17072	0.0441189	0.0703586	FALSE
LOC_Os01g04960	NA	NA	NA	NA	NA
LOC_Os01g04970	NA	NA	NA	NA	NA
LOC_Os01g04980	NA	NA	NA	NA	NA
LOC_Os01g04990	0.51523	0.483548	0.66524	0.0170437	TRUE
LOC_Os01g05000	NA	NA	NA	NA	NA
LOC_Os01g05010	-0.043558	0.00133644	0.081882	0.0227776	FALSE
LOC_Os01g05020	NA	NA	NA	NA	NA
LOC_Os01g05030	NA	NA	NA	NA	NA
LOC_Os01g05040	NA	NA	NA	NA	NA
LOC_Os01g05050	NA	NA	NA	NA	NA
LOC_Os01g05060	0.0900703	0.119388	0.0538017	0.257795	FALSE
LOC_Os01g05064	0.142235	0.263299	0.0374474	0.0190819	FALSE
LOC_Os01g05070	0.116765	0.0236104	0.0155089	0.121519	FALSE
LOC_Os01g05080	0.634769	0.611866	0.813009	0.0221732	TRUE
LOC_Os01g05090	0.930136	0.921666	0.969022	0.966025	TRUE
LOC_Os01g05100	NA	NA	NA	NA	NA
LOC_Os01g05105	0.0657177	0.0901083	0.0219496	0.00486376	FALSE
LOC_Os01g05120	NA	NA	NA	NA	NA
LOC_Os01g05130	0.611769	0.605953	0.795084	0.781986	TRUE
LOC_Os01g05140	0.483234	0.439749	0.693396	0.0559809	TRUE
LOC_Os01g05150	NA	NA	NA	NA	NA
LOC_Os01g05160	NA	NA	NA	NA	NA
LOC_Os01g05170	NA	NA	NA	NA	NA
LOC_Os01g05180	NA	NA	NA	NA	NA
LOC_Os01g05200	NA	NA	NA	NA	NA
LOC_Os01g05210	NA	NA	NA	NA	NA
LOC_Os01g05220	NA	NA	NA	NA	NA
LOC_Os01g05240	NA	NA	NA	NA	NA
LOC_Os01g05250	NA	NA	NA	NA	NA
LOC_Os01g05260	NA	NA	NA	NA	NA
LOC_Os01g05280	NA	NA	NA	NA	NA
LOC_Os01g05289	NA	NA	NA	NA	NA
LOC_Os01g05300	NA	NA	NA	NA	NA
LOC_Os01g05310	NA	NA	NA	NA	NA
LOC_Os01g05320	NA	NA	NA	NA	NA
LOC_Os01g05330	NA	NA	NA	NA	NA
LOC_Os01g05340	NA	NA	NA	NA	NA
LOC_Os01g05350	NA	NA	NA	NA	NA
LOC_Os01g05360	NA	NA	NA	NA	NA
LOC_Os01g05370	NA	NA	NA	NA	NA
LOC_Os01g05380	NA	NA	NA	NA	NA
LOC_Os01g05390	NA	NA	NA	NA	NA
LOC_Os01g05400	NA	NA	NA	NA	NA
LOC_Os01g05410	NA	NA	NA	NA	NA
LOC_Os01g05420	0.278426	0.313759	0.287398	0.0493769	TRUE
LOC_Os01g05430	0.195396	0.215632	0.272959	0.00609841	TRUE
LOC_Os01g05440	NA	NA	NA	NA	NA
LOC_Os01g05450	NA	NA	NA	NA	NA
LOC_Os01g05460	0.619991	0.617527	0.81722	0.0173227	TRUE
LOC_Os01g05470	0.351516	0.279964	0.50902	0.154289	TRUE
LOC_Os01g05480	0.0954124	0.0840539	0.0938966	0.0778413	FALSE
LOC_Os01g05490	0.439149	0.413628	0.591397	0.0332921	TRUE
LOC_Os01g05500	0.214812	0.191374	0.0251112	0.0358497	FALSE
LOC_Os01g05510	NA	NA	NA	NA	NA
LOC_Os01g05520	NA	NA	NA	NA	NA
LOC_Os01g05530	NA	NA	NA	NA	NA
LOC_Os01g05540	NA	NA	NA	NA	NA
LOC_Os01g05550	NA	NA	NA	NA	NA
LOC_Os01g05560	0.0178412	-0.0485286	0.774358	0.181428	TRUE
LOC_Os01g05570	NA	NA	NA	NA	NA
LOC_Os01g05580	NA	NA	NA	NA	NA
LOC_Os01g05585	0.480728	0.376207	0.679715	0.771069	NA
LOC_Os01g05590	NA	NA	NA	NA	NA
LOC_Os01g05600	0.370375	0.330276	0.566436	0.0567077	TRUE
LOC_Os01g05610	0.673671	0.675711	0.826722	0.01	TRUE
LOC_Os01g05620	0.532152	0.345567	0.746301	0.448093	TRUE
LOC_Os01g05630	0.309762	0.291263	0.507543	0.494895	TRUE
LOC_Os01g05640	0.735464	0.638068	0.854785	0.959599	NA
LOC_Os01g05650	0.431728	0.389531	0.5604	0.029903	TRUE
LOC_Os01g05660	0.275504	0.219034	0.475734	0.0764457	TRUE
LOC_Os01g05670	0.0845558	0.166468	0.117996	0.363224	FALSE
LOC_Os01g05680	0.27247	0.234747	0.306634	0.244127	TRUE
LOC_Os01g05694	0.12991	0.231771	0.0699762	0.01	FALSE
LOC_Os01g05710	0.700807	0.53824	0.851095	0.734926	TRUE
LOC_Os01g05720	NA	NA	NA	NA	NA
LOC_Os01g05730	NA	NA	NA	NA	NA
LOC_Os01g05744	0.297233	0.346988	0.529993	0.293812	TRUE
LOC_Os01g05760	0.547739	0.565258	0.745867	0.688547	TRUE
LOC_Os01g05770	0.192658	0.167723	0.0987517	0.245234	FALSE
LOC_Os01g05780	0.508931	0.47646	0.700605	0.803063	TRUE
LOC_Os01g05790	0.105345	0.0645338	0.0835217	0.183076	FALSE
LOC_Os01g05800	0.269751	0.220695	0.339056	0.0364698	TRUE
LOC_Os01g05810	0.0865114	0.104262	0.0280832	0.0643941	FALSE
LOC_Os01g05820	0.630194	0.626364	0.812989	0.748664	TRUE
LOC_Os01g05830	0.350265	0.353184	0.563624	0.0447469	TRUE
LOC_Os01g05840	0.133571	0.111451	0.0715852	0.0642886	FALSE
LOC_Os01g05850	NA	NA	NA	NA	NA
LOC_Os01g05860	0.254938	0.132449	0.350092	0.0169778	TRUE
LOC_Os01g05870	0.25271	0.170839	0.482537	0.758479	TRUE
LOC_Os01g05880	NA	NA	NA	NA	NA
LOC_Os01g05890	NA	NA	NA	NA	NA
LOC_Os01g05900	0.632908	0.567601	0.804522	0.45928	TRUE
LOC_Os01g05940	NA	NA	NA	NA	NA
LOC_Os01g05960	0.747462	0.72765	0.873931	0.634565	TRUE
LOC_Os01g05970	0.0536737	0.0280247	0.00785579	0.123293	FALSE
LOC_Os01g05980	NA	NA	NA	NA	NA
LOC_Os01g06000	0.199451	0.198319	0.0142	0.0735707	FALSE
LOC_Os01g06010	0.189207	0.167581	0.0527185	0.0617889	FALSE
LOC_Os01g06020	0.176728	0.241308	0.0241978	0.0919528	FALSE
LOC_Os01g06030	NA	NA	NA	NA	NA
LOC_Os01g06040	NA	NA	NA	NA	NA
LOC_Os01g06050	NA	NA	NA	NA	NA
LOC_Os01g06060	NA	NA	NA	NA	NA
LOC_Os01g06070	NA	NA	NA	NA	NA
LOC_Os01g06080	NA	NA	NA	NA	NA
LOC_Os01g06090	NA	NA	NA	NA	NA
LOC_Os01g06100	NA	NA	NA	NA	NA
LOC_Os01g06110	NA	NA	NA	NA	NA
LOC_Os01g06120	NA	NA	NA	NA	NA
LOC_Os01g06130	NA	NA	NA	NA	NA
LOC_Os01g06140	NA	NA	NA	NA	NA
LOC_Os01g06150	0.336059	0.319105	0.443134	0.0742491	TRUE
LOC_Os01g06160	NA	NA	NA	NA	NA
LOC_Os01g06170	NA	NA	NA	NA	NA
LOC_Os01g06180	NA	NA	NA	NA	NA
LOC_Os01g06200	NA	NA	NA	NA	NA
LOC_Os01g06210	NA	NA	NA	NA	NA
LOC_Os01g06220	NA	NA	NA	NA	NA
LOC_Os01g06230	NA	NA	NA	NA	NA
LOC_Os01g06240	NA	NA	NA	NA	NA
LOC_Os01g06250	NA	NA	NA	NA	NA
LOC_Os01g06260	NA	NA	NA	NA	NA
LOC_Os01g06270	0.177704	0.118315	0.0575234	0.219657	FALSE
LOC_Os01g06280	0.163336	0.153751	0.0252843	0.0921959	FALSE
LOC_Os01g06290	0.0104344	-0.0177584	0.0376569	0.0103453	FALSE
LOC_Os01g06300	NA	NA	NA	NA	NA
LOC_Os01g06310	NA	NA	NA	NA	NA
LOC_Os01g06320	NA	NA	NA	NA	NA
LOC_Os01g06330	NA	NA	NA	NA	NA
LOC_Os01g06340	0.165256	0.161972	0.0882486	0.0449988	FALSE
LOC_Os01g06350	NA	NA	NA	NA	NA
LOC_Os01g06360	NA	NA	NA	NA	NA
LOC_Os01g06370	NA	NA	NA	NA	NA
LOC_Os01g06380	NA	NA	NA	NA	NA
LOC_Os01g06390	NA	NA	NA	NA	NA
LOC_Os01g06400	NA	NA	NA	NA	NA
LOC_Os01g06410	NA	NA	NA	NA	NA
LOC_Os01g06420	NA	NA	NA	NA	NA
LOC_Os01g06430	NA	NA	NA	NA	NA
LOC_Os01g06440	NA	NA	NA	NA	NA
LOC_Os01g06450	NA	NA	NA	NA	NA
LOC_Os01g06454	0.236865	0.183254	0.0915813	0.128963	FALSE
LOC_Os01g06460	0.169113	0.0940164	0.0999972	0.058146	FALSE
LOC_Os01g06470	0.402025	0.380541	0.578545	0.0112417	TRUE
LOC_Os01g06490	0.372687	0.259714	0.52385	0.0281573	TRUE
LOC_Os01g06500	0.289176	0.267814	0.382431	0.01	TRUE
LOC_Os01g06510	NA	NA	NA	NA	NA
LOC_Os01g06520	NA	NA	NA	NA	NA
LOC_Os01g06530	NA	NA	NA	NA	NA
LOC_Os01g06540	NA	NA	NA	NA	NA
LOC_Os01g06550	0.15245	0.120846	0.0762248	0.0882157	FALSE
LOC_Os01g06560	NA	NA	NA	NA	NA
LOC_Os01g06570	NA	NA	NA	NA	NA
LOC_Os01g06580	0.232363	0.273038	0.0718565	0.0736845	FALSE
LOC_Os01g06590	0.117425	0.112666	0.0866496	0.0831377	FALSE
LOC_Os01g06600	0.175643	0.128197	0.0130304	0.054824	FALSE
LOC_Os01g06610	NA	NA	NA	NA	NA
LOC_Os01g06620	NA	NA	NA	NA	NA
LOC_Os01g06630	NA	NA	NA	NA	NA
LOC_Os01g06640	0.181483	0.207148	0.0345352	0.176412	FALSE
LOC_Os01g06650	NA	NA	NA	NA	NA
LOC_Os01g06660	0.784366	0.595667	0.906145	0.426396	TRUE
LOC_Os01g06670	NA	NA	NA	NA	NA
LOC_Os01g06680	NA	NA	NA	NA	NA
LOC_Os01g06690	NA	NA	NA	NA	NA
LOC_Os01g06700	NA	NA	NA	NA	NA
LOC_Os01g06710	NA	NA	NA	NA	NA
LOC_Os01g06720	NA	NA	NA	NA	NA
LOC_Os01g06730	0.357361	0.378275	0.5992	0.678322	TRUE
LOC_Os01g06740	NA	NA	NA	NA	NA
LOC_Os01g06750	NA	NA	NA	NA	NA
LOC_Os01g06760	NA	NA	NA	NA	NA
LOC_Os01g06770	NA	NA	NA	NA	NA
LOC_Os01g06780	NA	NA	NA	NA	NA
LOC_Os01g06790	0.896989	0.83925	0.955804	0.787817	TRUE
LOC_Os01g06800	NA	NA	NA	NA	NA
LOC_Os01g06810	NA	NA	NA	NA	NA
LOC_Os01g06820	NA	NA	NA	NA	NA
LOC_Os01g06836	NA	NA	NA	NA	NA
LOC_Os01g06852	NA	NA	NA	NA	NA
LOC_Os01g06870	NA	NA	NA	NA	NA
LOC_Os01g06876	NA	NA	NA	NA	NA
LOC_Os01g06882	NA	NA	NA	NA	NA
LOC_Os01g06890	NA	NA	NA	NA	NA
LOC_Os01g06900	NA	NA	NA	NA	NA
LOC_Os01g06910	NA	NA	NA	NA	NA
LOC_Os01g06920	NA	NA	NA	NA	NA
LOC_Os01g06940	NA	NA	NA	NA	NA
LOC_Os01g06950	NA	NA	NA	NA	NA
LOC_Os01g06960	NA	NA	NA	NA	NA
LOC_Os01g06970	NA	NA	NA	NA	NA
LOC_Os01g06980	NA	NA	NA	NA	NA
LOC_Os01g06990	NA	NA	NA	NA	NA
LOC_Os01g07000	NA	NA	NA	NA	NA
LOC_Os01g07010	NA	NA	NA	NA	NA
LOC_Os01g07020	NA	NA	NA	NA	NA
LOC_Os01g07030	NA	NA	NA	NA	NA
LOC_Os01g07040	NA	NA	NA	NA	NA
LOC_Os01g07050	NA	NA	NA	NA	NA
LOC_Os01g07060	NA	NA	NA	NA	NA
LOC_Os01g07070	0.159618	0.1073	0.0410169	0.0315154	FALSE
LOC_Os01g07080	0.0776958	0.116878	0.00837922	0.072614	FALSE
LOC_Os01g07090	0.325005	0.34553	0.464944	0.208854	TRUE
LOC_Os01g07100	0.269578	0.268725	0.00931417	0.240982	FALSE
LOC_Os01g07110	0.180221	0.163288	0.0718508	0.18643	FALSE
LOC_Os01g07120	0.0862759	0.118336	0.0445513	0.0712166	FALSE
LOC_Os01g07130	NA	NA	NA	NA	NA
LOC_Os01g07140	0.38985	0.416584	0.537179	0.0955256	TRUE
LOC_Os01g07150	NA	NA	NA	NA	NA
LOC_Os01g07160	NA	NA	NA	NA	NA
LOC_Os01g07170	0.660937	0.560083	0.882123	0.931801	TRUE
LOC_Os01g07180	NA	NA	NA	NA	NA
LOC_Os01g07190	NA	NA	NA	NA	NA
LOC_Os01g07200	0.286529	0.220816	0.459958	0.191282	TRUE
LOC_Os01g07212	0.0587004	0.0368735	0.0822711	0.10404	FALSE
LOC_Os01g07240	0.13693	0.10408	0.00265957	0.01	FALSE
LOC_Os01g07250	0.291942	0.269799	0.0822815	0.198624	FALSE
LOC_Os01g07260	0.234761	0.222659	0.00525025	0.01	FALSE
LOC_Os01g07270	0.318656	0.326498	0.500976	0.105632	TRUE
LOC_Os01g07280	0.680496	0.59861	0.875073	0.187248	TRUE
LOC_Os01g07300	0.0973772	0.0628531	0.00990419	0.0166574	FALSE
LOC_Os01g07310	0.160235	0.0555837	0.0488092	0.0253387	FALSE
LOC_Os01g07320	0.198908	0.21792	0.411352	0.438593	TRUE
LOC_Os01g07330	-0.0104001	0.0329857	0.0901606	0.0532957	FALSE
LOC_Os01g07340	0.166438	0.208241	0.0208567	0.0340986	FALSE
LOC_Os01g07350	0.54498	0.391374	0.704185	0.619803	TRUE
LOC_Os01g07360	0.0247843	0.0148831	0.0125559	0.166802	FALSE
LOC_Os01g07364	NA	NA	NA	NA	NA
LOC_Os01g07370	0.4028	0.423772	0.620388	0.0233901	TRUE
LOC_Os01g07376	0.571549	0.544011	0.778241	0.0426971	TRUE
LOC_Os01g07382	-0.0634054	-0.0410651	0.0704703	0.08384	FALSE
LOC_Os01g07390	0.0698493	0.0945024	0.0671088	0.2033	FALSE
LOC_Os01g07400	0.360775	0.269454	0.0676178	0.116579	FALSE
LOC_Os01g07410	0.205021	0.160656	0.216503	0.0170729	TRUE
LOC_Os01g07420	0.0224887	0.147454	0.0225793	0.0554316	FALSE
LOC_Os01g07430	NA	NA	NA	NA	NA
LOC_Os01g07450	NA	NA	NA	NA	NA
LOC_Os01g07460	NA	NA	NA	NA	NA
LOC_Os01g07470	NA	NA	NA	NA	NA
LOC_Os01g07480	NA	NA	NA	NA	NA
LOC_Os01g07490	0.344603	0.319226	0.457618	0.477839	TRUE
LOC_Os01g07500	0.303934	0.278911	0.500765	0.131869	TRUE
LOC_Os01g07510	NA	NA	NA	NA	NA
LOC_Os01g07520	0.104184	0.103128	0.0885326	0.137675	FALSE
LOC_Os01g07530	0.443448	0.46913	0.594435	0.00987887	TRUE
LOC_Os01g07540	0.388622	0.315744	0.621439	0.627531	TRUE
LOC_Os01g07550	NA	NA	NA	NA	NA
LOC_Os01g07560	0.221955	0.275509	0.0380783	0.0344438	FALSE
LOC_Os01g07570	0.202833	0.120725	0.0668286	0.0532719	FALSE
LOC_Os01g07590	0.74492	0.732652	0.869905	0.59382	TRUE
LOC_Os01g07600	0.412438	0.440599	0.608557	0.568221	TRUE
LOC_Os01g07610	0.289181	0.289055	0.0689492	0.123795	FALSE
LOC_Os01g07620	0.408768	0.397206	0.644112	0.334248	TRUE
LOC_Os01g07630	0.265664	0.171591	0.23101	0.00834842	TRUE
LOC_Os01g07640	NA	NA	NA	NA	NA
LOC_Os01g07650	NA	NA	NA	NA	NA
LOC_Os01g07660	NA	NA	NA	NA	NA
LOC_Os01g07670	NA	NA	NA	NA	NA
LOC_Os01g07680	NA	NA	NA	NA	NA
LOC_Os01g07700	0.0876372	0.076501	0.0567171	0.191708	FALSE
LOC_Os01g07710	NA	NA	NA	NA	NA
LOC_Os01g07720	0.13646	0.122223	0.0996573	0.0225644	FALSE
LOC_Os01g07730	0.42704	0.440863	0.63141	0.0278033	TRUE
LOC_Os01g07740	0.0698952	0.141926	0.0850905	0.276301	FALSE
LOC_Os01g07750	0.308438	0.382444	0.463259	0.127351	TRUE
LOC_Os01g07760	0.393009	0.281563	0.561586	0.0153445	TRUE
LOC_Os01g07770	0.246146	0.237947	0.318634	0.115177	TRUE
LOC_Os01g07780	0.185487	0.192629	0.0663277	0.168704	FALSE
LOC_Os01g07790	NA	NA	NA	NA	NA
LOC_Os01g07800	0.207354	0.218103	0.0549995	0.129498	FALSE
LOC_Os01g07810	0.0871362	0.114265	0.0560869	0.0761561	FALSE
LOC_Os01g07820	NA	NA	NA	NA	NA
LOC_Os01g07830	NA	NA	NA	NA	NA
LOC_Os01g07840	NA	NA	NA	NA	NA
LOC_Os01g07850	NA	NA	NA	NA	NA
LOC_Os01g07860	NA	NA	NA	NA	NA
LOC_Os01g07870	0.226575	0.244669	0.00556931	0.104573	FALSE
LOC_Os01g07880	0.0856352	0.0974182	0.0886652	0.0271598	FALSE
LOC_Os01g07890	0.265627	0.254166	0.431947	0.00337428	TRUE
LOC_Os01g07900	NA	NA	NA	NA	NA
LOC_Os01g07910	0.0323474	0.0164827	0.0154505	0.136508	FALSE
LOC_Os01g07920	0.230216	0.159644	0.0323138	0.00185849	FALSE
LOC_Os01g07930	NA	NA	NA	NA	NA
LOC_Os01g07940	0.583855	0.499322	0.777501	0.622038	TRUE
LOC_Os01g07950	0.249659	0.214417	0.423666	0.0214171	TRUE
LOC_Os01g07960	0.219227	0.2374	0.371807	0.0126638	TRUE
LOC_Os01g07970	0.0178102	0.0494077	0.0633498	0.0933484	FALSE
LOC_Os01g07980	0.763679	0.668722	0.901174	0.01	TRUE
LOC_Os01g07990	NA	NA	NA	NA	NA
LOC_Os01g08000	0.593667	0.544226	0.80352	0.0956934	TRUE
LOC_Os01g08010	0.622682	0.562235	0.816465	0.0212339	TRUE
LOC_Os01g08020	0.087654	0.0955553	0.068053	0.01	FALSE
LOC_Os01g08050	NA	NA	NA	NA	NA
LOC_Os01g08060	NA	NA	NA	NA	NA
LOC_Os01g08070	NA	NA	NA	NA	NA
LOC_Os01g08090	0.283638	0.244305	0.438467	0.0184243	TRUE
LOC_Os01g08100	0.157587	0.183853	0.336124	0.0298271	NA
LOC_Os01g08110	0.496487	0.475995	0.711823	0.0944383	TRUE
LOC_Os01g08120	0.106809	0.0638655	0.0519509	0.093732	FALSE
LOC_Os01g08130	0.300027	0.233836	0.0804954	0.0928951	FALSE
LOC_Os01g08140	0.311588	0.283446	0.0289191	0.01	FALSE
LOC_Os01g08150	0.0420912	0.0307988	0.0466598	0.01	FALSE
LOC_Os01g08160	0.0111949	0.0178192	0.00311993	0.150955	FALSE
LOC_Os01g08170	NA	NA	NA	NA	NA
LOC_Os01g08180	NA	NA	NA	NA	NA
LOC_Os01g08190	0.0822673	0.189916	0.0955604	0.131311	FALSE
LOC_Os01g08200	0.0417811	-0.0441632	0.0813442	0.00171305	FALSE
LOC_Os01g08220	0.331178	0.351382	0.434534	0.01	TRUE
LOC_Os01g08240	NA	NA	NA	NA	NA
LOC_Os01g08250	NA	NA	NA	NA	NA
LOC_Os01g08260	0.168082	-0.00149843	0.0520661	0.01	FALSE
LOC_Os01g08270	0.2298	0.224947	0.0905635	0.00813116	FALSE
LOC_Os01g08280	0.179172	0.184428	0.247991	0.188149	TRUE
LOC_Os01g08290	0.188847	0.179812	0.054572	0.0809682	FALSE
LOC_Os01g08300	0.079993	0.044305	0.0196565	0.149291	FALSE
LOC_Os01g08310	0.220729	0.105538	0.0787482	0.115222	FALSE
LOC_Os01g08320	0.275001	0.277878	0.0724095	0.0729228	FALSE
LOC_Os01g08330	NA	NA	NA	NA	NA
LOC_Os01g08340	0.213721	0.233472	0.0414792	0.00895971	FALSE
LOC_Os01g08350	NA	NA	NA	NA	NA
LOC_Os01g08360	NA	NA	NA	NA	NA
LOC_Os01g08370	0.368594	0.33415	0.574201	0.26648	TRUE
LOC_Os01g08380	0.154846	0.174344	0.027399	0.0440048	FALSE
LOC_Os01g08390	NA	NA	NA	NA	NA
LOC_Os01g08400	0.165104	0.148831	0.033847	0.0670589	FALSE
LOC_Os01g08410	-0.0773175	-0.0635618	0.0581656	0.0244577	FALSE
LOC_Os01g08420	0.203779	0.206176	0.0768754	0.529197	FALSE
LOC_Os01g08430	0.155441	0.167703	0.074553	0.248651	FALSE
LOC_Os01g08440	0.267918	0.300759	0.292205	0.01	TRUE
LOC_Os01g08450	0.206631	0.166589	0.0547631	0.213318	FALSE
LOC_Os01g08460	0.0128555	0.0194796	0.0723047	0.148086	FALSE
LOC_Os01g08464	NA	NA	NA	NA	NA
LOC_Os01g08470	0.130599	0.0531335	0.00272399	0.01	FALSE
LOC_Os01g08480	NA	NA	NA	NA	NA
LOC_Os01g08490	NA	NA	NA	NA	NA
LOC_Os01g08500	NA	NA	NA	NA	NA
LOC_Os01g08510	0.0460253	0.00637845	0.0899184	0.0320409	FALSE
LOC_Os01g08520	0.0685271	0.0562316	0.0933063	0.0727224	FALSE
LOC_Os01g08530	NA	NA	NA	NA	NA
LOC_Os01g08540	0.201689	0.234221	0.27411	0.137169	TRUE
LOC_Os01g08550	0.0714868	0.116128	0.0198433	0.00449074	FALSE
LOC_Os01g08560	0.0225199	-0.0348689	0.092031	0.225447	FALSE
LOC_Os01g08570	NA	NA	NA	NA	NA
LOC_Os01g08580	0.120736	0.0695555	0.0405818	0.134109	FALSE
LOC_Os01g08590	NA	NA	NA	NA	NA
LOC_Os01g08600	0.55352	0.472492	0.76145	0.0791429	TRUE
LOC_Os01g08610	NA	NA	NA	NA	NA
LOC_Os01g08620	NA	NA	NA	NA	NA
LOC_Os01g08630	NA	NA	NA	NA	NA
LOC_Os01g08640	NA	NA	NA	NA	NA
LOC_Os01g08650	0.896635	0.778557	0.96131	0.95892	TRUE
LOC_Os01g08660	0.437886	0.406945	0.661233	0.168992	TRUE
LOC_Os01g08670	0.12298	0.154764	0.0826386	0.196642	FALSE
LOC_Os01g08680	0.202937	0.214397	0.0162926	0.194598	FALSE
LOC_Os01g08690	0.292111	0.34796	0.000636311	0.162429	FALSE
LOC_Os01g08700	0.0264637	0.048537	0.0537423	0.0493822	FALSE
LOC_Os01g08710	0.148889	0.133765	0.0659194	0.0716227	FALSE
LOC_Os01g08720	NA	NA	NA	NA	NA
LOC_Os01g08730	NA	NA	NA	NA	NA
LOC_Os01g08740	NA	NA	NA	NA	NA
LOC_Os01g08750	0.198354	0.204455	0.055231	0.0130468	FALSE
LOC_Os01g08760	0.0589067	0.0760757	0.0734784	0.0420541	FALSE
LOC_Os01g08770	0.0535004	0.0204718	0.00493916	0.144209	FALSE
LOC_Os01g08780	0.460262	0.414235	0.693949	0.0609258	TRUE
LOC_Os01g08790	NA	NA	NA	NA	NA
LOC_Os01g08800	NA	NA	NA	NA	NA
LOC_Os01g08810	0.154676	0.170517	0.0827825	0.0137305	FALSE
LOC_Os01g08814	0.46366	0.373798	0.587961	0.130073	TRUE
LOC_Os01g08820	-0.0575278	-0.0295359	0.00711327	0.0483696	FALSE
LOC_Os01g08830	0.245117	0.175519	0.0429247	0.0723328	FALSE
LOC_Os01g08840	NA	NA	NA	NA	NA
LOC_Os01g08850	0.0751237	0.16098	0.010198	0.00937241	FALSE
LOC_Os01g08860	NA	NA	NA	NA	NA
LOC_Os01g08870	NA	NA	NA	NA	NA
LOC_Os01g08880	NA	NA	NA	NA	NA
LOC_Os01g08890	0.864441	0.605953	0.921003	0.872237	TRUE
LOC_Os01g08930	0.182775	0.148345	0.0969103	0.0123782	FALSE
LOC_Os01g08940	NA	NA	NA	NA	NA
LOC_Os01g08950	0.162541	0.180277	0.117972	0.0109476	FALSE
LOC_Os01g08960	0.0449646	0.0515339	0.0467992	0.0630746	FALSE
LOC_Os01g08970	0.260993	0.229948	0.0359778	0.00287364	FALSE
LOC_Os01g08980	NA	NA	NA	NA	NA
LOC_Os01g08990	NA	NA	NA	NA	NA
LOC_Os01g09000	0.194872	0.260099	0.040141	0.205396	FALSE
LOC_Os01g09010	0.0715364	0.202086	0.0626885	0.320486	FALSE
LOC_Os01g09020	0.460417	0.352415	0.683608	0.894691	TRUE
LOC_Os01g09030	0.245955	0.224582	0.441048	0.120744	TRUE
LOC_Os01g09050	NA	NA	NA	NA	NA
LOC_Os01g09060	NA	NA	NA	NA	NA
LOC_Os01g09080	-0.0252382	-0.00234412	0.0974196	0.115194	FALSE
LOC_Os01g09090	NA	NA	NA	NA	NA
LOC_Os01g09100	0.351153	0.372214	0.557792	0.0887423	TRUE
LOC_Os01g09110	NA	NA	NA	NA	NA
LOC_Os01g09120	0.178739	0.158935	0.024885	0.0781307	FALSE
LOC_Os01g09130	NA	NA	NA	NA	NA
LOC_Os01g09140	NA	NA	NA	NA	NA
LOC_Os01g09150	NA	NA	NA	NA	NA
LOC_Os01g09160	NA	NA	NA	NA	NA
LOC_Os01g09170	NA	NA	NA	NA	NA
LOC_Os01g09180	NA	NA	NA	NA	NA
LOC_Os01g09190	NA	NA	NA	NA	NA
LOC_Os01g09200	0.220232	0.240377	0.0774078	0.231402	FALSE
LOC_Os01g09206	NA	NA	NA	NA	NA
LOC_Os01g09212	NA	NA	NA	NA	NA
LOC_Os01g09220	0.143063	0.0748	0.32827	0.0256266	TRUE
LOC_Os01g09230	0.190778	0.203613	0.0079865	0.0861562	FALSE
LOC_Os01g09240	NA	NA	NA	NA	NA
LOC_Os01g09246	0.17317	0.187304	0.0587995	0.0944319	FALSE
LOC_Os01g09252	0.629692	0.446269	0.825816	0.0777952	TRUE
LOC_Os01g09260	NA	NA	NA	NA	NA
LOC_Os01g09270	NA	NA	NA	NA	NA
LOC_Os01g09280	0.159081	0.14798	0.0052806	0.107965	FALSE
LOC_Os01g09290	NA	NA	NA	NA	NA
LOC_Os01g09300	0.179465	0.155817	0.0566134	0.177698	FALSE
LOC_Os01g09305	0.218614	0.206804	0.00813826	0.113736	FALSE
LOC_Os01g09310	0.17902	0.154217	0.0219595	0.148583	FALSE
LOC_Os01g09320	0.222616	0.162114	0.00208307	0.0456902	FALSE
LOC_Os01g09330	NA	NA	NA	NA	NA
LOC_Os01g09340	NA	NA	NA	NA	NA
LOC_Os01g09350	NA	NA	NA	NA	NA
LOC_Os01g09360	NA	NA	NA	NA	NA
LOC_Os01g09370	0.927308	0.821397	0.959985	0.987723	TRUE
LOC_Os01g09384	NA	NA	NA	NA	NA
LOC_Os01g09400	NA	NA	NA	NA	NA
LOC_Os01g09410	0.802122	0.481487	0.913876	0.01	TRUE
LOC_Os01g09420	0.722799	0.479802	0.874838	0.687134	TRUE
LOC_Os01g09430	0.111178	0.134616	0.0825307	0.0257822	FALSE
LOC_Os01g09440	NA	NA	NA	NA	NA
LOC_Os01g09450	0.409381	0.410246	0.51858	0.01	TRUE
LOC_Os01g09460	0.100967	0.155715	0.0369988	0.0252761	FALSE
LOC_Os01g09470	0.00600946	0.0214252	0.094971	0.134736	NA
LOC_Os01g09480	NA	NA	NA	NA	NA
LOC_Os01g09490	NA	NA	NA	NA	NA
LOC_Os01g09500	0.364633	0.268705	0.550054	0.508638	TRUE
LOC_Os01g09510	-0.060318	-0.0614762	0.0967496	0.178384	FALSE
LOC_Os01g09520	NA	NA	NA	NA	NA
LOC_Os01g09530	NA	NA	NA	NA	NA
LOC_Os01g09540	0.024312	0.037319	0.00713136	0.031639	FALSE
LOC_Os01g09550	0.341523	0.371773	0.531387	0.0930162	TRUE
LOC_Os01g09560	0.0873259	0.0490027	0.00657579	0.0989901	FALSE
LOC_Os01g09570	0.229908	0.214782	0.0680321	0.137966	FALSE
LOC_Os01g09580	0.0286603	-0.00690493	0.0757313	0.0652575	FALSE
LOC_Os01g09590	0.193676	0.187243	0.250436	0.106335	TRUE
LOC_Os01g09600	NA	NA	NA	NA	NA
LOC_Os01g09610	NA	NA	NA	NA	NA
LOC_Os01g09620	0.302305	0.346765	0.46136	0.291598	TRUE
LOC_Os01g09640	0.26219	0.296973	0.0195551	0.0381155	FALSE
LOC_Os01g09650	NA	NA	NA	NA	NA
LOC_Os01g09660	0.328957	0.306368	0.508828	0.544134	TRUE
LOC_Os01g09665	NA	NA	NA	NA	NA
LOC_Os01g09670	0.238079	0.168573	0.0434825	0.0606361	FALSE
LOC_Os01g09680	NA	NA	NA	NA	NA
LOC_Os01g09690	NA	NA	NA	NA	NA
LOC_Os01g09700	0.42731	0.424843	0.475242	0.145764	TRUE
LOC_Os01g09710	NA	NA	NA	NA	NA
LOC_Os01g09720	NA	NA	NA	NA	NA
LOC_Os01g09730	NA	NA	NA	NA	NA
LOC_Os01g09740	0.105496	0.0580541	0.0514743	0.110549	FALSE
LOC_Os01g09750	0.164276	0.142533	0.0245724	0.188351	FALSE
LOC_Os01g09760	0.221248	0.215187	0.0508105	0.12969	FALSE
LOC_Os01g09770	0.195121	0.19917	0.00129349	0.160665	FALSE
LOC_Os01g09790	0.000678583	0.0632783	0.0926078	0.155624	FALSE
LOC_Os01g09800	0.387756	0.396983	0.592237	0.0991964	TRUE
LOC_Os01g09810	NA	NA	NA	NA	NA
LOC_Os01g09830	0.35224	0.370234	0.460112	0.367359	TRUE
LOC_Os01g09850	0.137684	0.117546	0.0452406	0.0209782	FALSE
LOC_Os01g09860	0.149848	0.043414	0.0397116	0.000496382	FALSE
LOC_Os01g09870	NA	NA	NA	NA	NA
LOC_Os01g09880	0.019306	0.240296	0.0241247	0.0701919	FALSE
LOC_Os01g09890	0.398177	0.432257	0.47841	0.105045	TRUE
LOC_Os01g09900	NA	NA	NA	NA	NA
LOC_Os01g09930	NA	NA	NA	NA	NA
LOC_Os01g09940	NA	NA	NA	NA	NA
LOC_Os01g09950	NA	NA	NA	NA	NA
LOC_Os01g09960	NA	NA	NA	NA	NA
LOC_Os01g09970	NA	NA	NA	NA	NA
LOC_Os01g09980	NA	NA	NA	NA	NA
LOC_Os01g09990	NA	NA	NA	NA	NA
LOC_Os01g10000	NA	NA	NA	NA	NA
LOC_Os01g10010	0.353711	0.246836	0.0668723	0.0682094	FALSE
LOC_Os01g10020	0.0325791	-0.000384732	0.0212801	0.01	FALSE
LOC_Os01g10030	NA	NA	NA	NA	NA
LOC_Os01g10040	0.117466	0.136681	0.0715082	0.0516216	FALSE
LOC_Os01g10050	0.184858	0.146785	0.0552244	0.0356409	FALSE
LOC_Os01g10060	NA	NA	NA	NA	NA
LOC_Os01g10070	0.0720426	0.0774324	0.0201408	0.156359	FALSE
LOC_Os01g10080	0.303689	0.239465	0.00625616	0.0250064	FALSE
LOC_Os01g10090	-0.0100299	0.0191514	0.0768336	0.0342232	FALSE
LOC_Os01g10100	0.149245	0.148891	0.0355276	0.140081	FALSE
LOC_Os01g10110	0.394685	0.427053	0.520642	0.159201	TRUE
LOC_Os01g10120	NA	NA	NA	NA	NA
LOC_Os01g10130	0.312709	0.331943	0.454247	0.0433783	TRUE
LOC_Os01g10140	0.0403742	0.139354	0.0656965	0.185791	FALSE
LOC_Os01g10150	0.373279	0.412291	0.144451	0.20373	FALSE
LOC_Os01g10160	NA	NA	NA	NA	NA
LOC_Os01g10170	NA	NA	NA	NA	NA
LOC_Os01g10180	0.102586	0.0235926	0.0328361	0.000681693	FALSE
LOC_Os01g10195	NA	NA	NA	NA	NA
LOC_Os01g10200	NA	NA	NA	NA	NA
LOC_Os01g10210	0.00524841	0.0133846	0.0645813	0.188804	FALSE
LOC_Os01g10230	NA	NA	NA	NA	NA
LOC_Os01g10240	NA	NA	NA	NA	NA
LOC_Os01g10250	0.14076	0.135567	0.0956613	0.131152	FALSE
LOC_Os01g10260	NA	NA	NA	NA	NA
LOC_Os01g10270	NA	NA	NA	NA	NA
LOC_Os01g10280	0.259562	0.228409	0.39527	0.0460932	TRUE
LOC_Os01g10290	0.329125	0.287861	0.363344	0.0498414	TRUE
LOC_Os01g10300	0.348745	0.302197	0.468837	0.0114345	TRUE
LOC_Os01g10310	NA	NA	NA	NA	NA
LOC_Os01g10320	0.181656	0.219864	0.0572319	0.117254	FALSE
LOC_Os01g10340	0.0563341	0.0860383	0.0787772	0.077748	FALSE
LOC_Os01g10350	-0.0811618	-0.098208	0.089709	0.0852513	FALSE
LOC_Os01g10370	NA	NA	NA	NA	NA
LOC_Os01g10380	NA	NA	NA	NA	NA
LOC_Os01g10390	NA	NA	NA	NA	NA
LOC_Os01g10400	0.246242	0.261699	0.0861027	0.118596	FALSE
LOC_Os01g10410	NA	NA	NA	NA	NA
LOC_Os01g10420	NA	NA	NA	NA	NA
LOC_Os01g10430	0.249108	0.215065	0.0431638	0.15739	FALSE
LOC_Os01g10440	0.23703	0.173879	0.0208312	0.0294576	FALSE
LOC_Os01g10450	0.493932	0.4423	0.705235	0.0452142	TRUE
LOC_Os01g10460	0.0808267	0.0480915	0.0779804	0.0372342	FALSE
LOC_Os01g10470	NA	NA	NA	NA	NA
LOC_Os01g10480	NA	NA	NA	NA	NA
LOC_Os01g10490	0.128134	0.0750835	0.054378	0.105743	FALSE
LOC_Os01g10504	0.678209	0.563557	0.847055	0.736102	TRUE
LOC_Os01g10520	NA	NA	NA	NA	NA
LOC_Os01g10530	0.328365	0.266741	0.55749	0.0103276	TRUE
LOC_Os01g10550	NA	NA	NA	NA	NA
LOC_Os01g10560	NA	NA	NA	NA	NA
LOC_Os01g10580	0.218512	0.224825	0.344618	0.01	TRUE
LOC_Os01g10590	NA	NA	NA	NA	NA
LOC_Os01g10600	0.254147	0.226061	0.309735	0.0668152	TRUE
LOC_Os01g10610	0.184893	0.156708	0.0330006	0.0344491	FALSE
LOC_Os01g10630	0.278437	0.251817	0.406427	0.181412	TRUE
LOC_Os01g10640	0.141444	0.113315	0.0705466	0.285941	FALSE
LOC_Os01g10650	NA	NA	NA	NA	NA
LOC_Os01g10660	NA	NA	NA	NA	NA
LOC_Os01g10670	NA	NA	NA	NA	NA
LOC_Os01g10680	0.191982	0.183841	0.0567917	0.00499679	FALSE
LOC_Os01g10690	0.173417	0.174668	0.0112682	0.0564056	FALSE
LOC_Os01g10700	NA	NA	NA	NA	NA
LOC_Os01g10710	NA	NA	NA	NA	NA
LOC_Os01g10720	NA	NA	NA	NA	NA
LOC_Os01g10740	NA	NA	NA	NA	NA
LOC_Os01g10750	NA	NA	NA	NA	NA
LOC_Os01g10760	NA	NA	NA	NA	NA
LOC_Os01g10770	NA	NA	NA	NA	NA
LOC_Os01g10780	NA	NA	NA	NA	NA
LOC_Os01g10790	0.325103	0.323722	0.142067	0.179042	FALSE
LOC_Os01g10800	0.224585	0.249651	0.031054	0.0594314	FALSE
LOC_Os01g10810	0.509951	0.423874	0.689901	0.0456167	TRUE
LOC_Os01g10820	-0.0507598	-0.0290777	0.0137248	0.130571	FALSE
LOC_Os01g10830	0.0121639	-0.0173534	0.0139918	0.0430894	FALSE
LOC_Os01g10840	0.240913	0.159826	0.0254064	0.0949946	FALSE
LOC_Os01g10850	0.118803	-0.00617103	0.0672812	0.01	FALSE
LOC_Os01g10860	0.45978	0.398724	0.676767	0.0357562	TRUE
LOC_Os01g10870	NA	NA	NA	NA	NA
LOC_Os01g10880	0.118223	0.119105	0.0408885	0.149468	FALSE
LOC_Os01g10890	0.247944	0.197165	0.008862	0.209727	FALSE
LOC_Os01g10900	0.42694	0.37074	0.657515	0.118565	TRUE
LOC_Os01g10910	NA	NA	NA	NA	NA
LOC_Os01g10920	NA	NA	NA	NA	NA
LOC_Os01g10930	0.288221	0.275185	0.0243801	0.0987504	FALSE
LOC_Os01g10940	NA	NA	NA	NA	NA
LOC_Os01g10950	0.245866	0.234059	0.281879	0.0264519	TRUE
LOC_Os01g10960	0.0890406	0.092761	0.0345354	0.0761307	FALSE
LOC_Os01g10970	NA	NA	NA	NA	NA
LOC_Os01g10980	0.296242	0.249651	0.0327767	0.0416584	FALSE
LOC_Os01g10990	0.333303	0.302764	0.497084	0.111534	TRUE
LOC_Os01g11000	NA	NA	NA	NA	NA
LOC_Os01g11010	0.403904	0.415389	0.606871	0.363479	TRUE
LOC_Os01g11020	NA	NA	NA	NA	NA
LOC_Os01g11040	0.129056	0.0787081	0.0745925	0.065853	FALSE
LOC_Os01g11054	0.33086	0.268543	0.0726681	0.207688	FALSE
LOC_Os01g11070	0.283349	0.18862	0.365747	0.0799777	TRUE
LOC_Os01g11080	NA	NA	NA	NA	NA
LOC_Os01g11110	0.53694	0.40893	0.73787	0.518072	TRUE
LOC_Os01g11120	0.244355	0.242584	0.0158946	0.101498	FALSE
LOC_Os01g11130	NA	NA	NA	NA	NA
LOC_Os01g11140	NA	NA	NA	NA	NA
LOC_Os01g11150	0.237595	0.169806	0.449798	0.830283	TRUE
LOC_Os01g11160	0.562185	0.506976	0.763831	0.100461	TRUE
LOC_Os01g11170	NA	NA	NA	NA	NA
LOC_Os01g11190	NA	NA	NA	NA	NA
LOC_Os01g11200	NA	NA	NA	NA	NA
LOC_Os01g11210	0.261681	0.0202575	0.0914433	0.191089	FALSE
LOC_Os01g11220	0.28883	0.293061	0.473338	0.0717394	NA
LOC_Os01g11230	0.439723	0.447768	0.603687	0.115742	TRUE
LOC_Os01g11240	0.223837	0.177767	0.0345092	0.0993825	FALSE
LOC_Os01g11250	0.441993	0.377362	0.667755	0.114662	TRUE
LOC_Os01g11260	0.184157	0.10001	0.0697114	0.131549	FALSE
LOC_Os01g11270	0.255358	0.143153	0.483621	0.0367156	NA
LOC_Os01g11280	NA	NA	NA	NA	NA
LOC_Os01g11300	NA	NA	NA	NA	NA
LOC_Os01g11310	NA	NA	NA	NA	NA
LOC_Os01g11320	NA	NA	NA	NA	NA
LOC_Os01g11330	NA	NA	NA	NA	NA
LOC_Os01g11340	0.172043	0.113901	0.0594895	0.295579	FALSE
LOC_Os01g11350	0.163342	0.0319125	0.0218295	0.0969024	FALSE
LOC_Os01g11360	0.0914341	-0.0071364	0.0886593	0.0503978	FALSE
LOC_Os01g11370	0.2772	0.257021	0.442604	0.239304	TRUE
LOC_Os01g11390	NA	NA	NA	NA	NA
LOC_Os01g11400	NA	NA	NA	NA	NA
LOC_Os01g11414	0.292225	0.241166	0.474224	0.670878	TRUE
LOC_Os01g11430	0.289306	0.209521	0.318717	0.141533	TRUE
LOC_Os01g11450	NA	NA	NA	NA	NA
LOC_Os01g11460	-0.000455755	-0.0899051	0.00919902	0.0974958	NA
LOC_Os01g11470	NA	NA	NA	NA	NA
LOC_Os01g11480	NA	NA	NA	NA	NA
LOC_Os01g11490	NA	NA	NA	NA	NA
LOC_Os01g11500	0.565483	0.427567	0.786724	0.482422	TRUE
LOC_Os01g11510	NA	NA	NA	NA	NA
LOC_Os01g11520	0.0867231	0.0968715	0.0960093	0.129356	FALSE
LOC_Os01g11550	0.0414801	-0.0349499	0.0117885	0.108143	FALSE
LOC_Os01g11570	0.30241	0.297823	0.0304612	0.176333	FALSE
LOC_Os01g11580	0.250847	0.190645	0.0659019	0.198418	FALSE
LOC_Os01g11590	0.552214	0.415916	0.772996	0.993467	TRUE
LOC_Os01g11600	0.259463	0.25532	0.0340934	0.124617	FALSE
LOC_Os01g11620	0.313067	0.0733421	0.544837	0.147764	TRUE
LOC_Os01g11640	NA	NA	NA	NA	NA
LOC_Os01g11650	0.377396	0.346725	0.507351	0.0260649	TRUE
LOC_Os01g11660	NA	NA	NA	NA	NA
LOC_Os01g11670	0.491909	0.384619	0.70286	0.100215	TRUE
LOC_Os01g11680	NA	NA	NA	NA	NA
LOC_Os01g11690	NA	NA	NA	NA	NA
LOC_Os01g11700	0.110245	0.113152	0.0227415	0.029569	FALSE
LOC_Os01g11704	NA	NA	NA	NA	NA
LOC_Os01g11710	0.177087	0.0139921	0.0928493	0.114481	FALSE
LOC_Os01g11720	NA	NA	NA	NA	NA
LOC_Os01g11730	NA	NA	NA	NA	NA
LOC_Os01g11740	NA	NA	NA	NA	NA
LOC_Os01g11750	NA	NA	NA	NA	NA
LOC_Os01g11760	NA	NA	NA	NA	NA
LOC_Os01g11770	NA	NA	NA	NA	NA
LOC_Os01g11780	NA	NA	NA	NA	NA
LOC_Os01g11790	NA	NA	NA	NA	NA
LOC_Os01g11800	NA	NA	NA	NA	NA
LOC_Os01g11810	0.110774	0.163045	0.0928541	0.262431	FALSE
LOC_Os01g11820	0.222062	0.207114	0.0138193	0.169938	NA
LOC_Os01g11830	NA	NA	NA	NA	NA
LOC_Os01g11840	NA	NA	NA	NA	NA
LOC_Os01g11850	NA	NA	NA	NA	NA
LOC_Os01g11860	0.915491	0.692093	0.958194	0.90751	TRUE
LOC_Os01g11870	NA	NA	NA	NA	NA
LOC_Os01g11880	0.386736	0.383133	0.571449	0.120557	TRUE
LOC_Os01g11900	0.133775	0.0816037	0.0715314	0.075317	FALSE
LOC_Os01g11910	0.12085	0.151362	0.00141749	0.00312877	FALSE
LOC_Os01g11920	0.13544	0.00907158	0.0443651	0.134656	FALSE
LOC_Os01g11940	NA	NA	NA	NA	NA
LOC_Os01g11946	0.299531	0.28371	0.0485611	0.0430261	FALSE
LOC_Os01g11952	0.183587	0.127751	0.097889	0.109799	FALSE
LOC_Os01g11960	0.19054	0.104607	0.00731088	0.291119	FALSE
LOC_Os01g11970	0.0965325	0.0733826	0.0533747	0.113477	FALSE
LOC_Os01g11980	0.307005	0.302825	0.377507	0.0833555	TRUE
LOC_Os01g11990	0.387815	0.335669	0.604385	0.703964	TRUE
LOC_Os01g12000	0.0618846	0.0480105	0.070699	0.0351983	FALSE
LOC_Os01g12010	NA	NA	NA	NA	NA
LOC_Os01g12020	NA	NA	NA	NA	NA
LOC_Os01g12030	NA	NA	NA	NA	NA
LOC_Os01g12040	NA	NA	NA	NA	NA
LOC_Os01g12060	NA	NA	NA	NA	NA
LOC_Os01g12070	NA	NA	NA	NA	NA
LOC_Os01g12080	0.482292	0.480207	0.664408	0.372883	TRUE
LOC_Os01g12090	0.109626	0.128015	0.0145911	0.0630764	FALSE
LOC_Os01g12100	0.149255	0.179447	0.0341675	0.115305	FALSE
LOC_Os01g12110	NA	NA	NA	NA	NA
LOC_Os01g12120	NA	NA	NA	NA	NA
LOC_Os01g12130	0.629224	0.55549	0.824289	0.0128887	NA
LOC_Os01g12140	NA	NA	NA	NA	NA
LOC_Os01g12150	NA	NA	NA	NA	NA
LOC_Os01g12160	0.271261	0.270345	0.279784	0.0316315	TRUE
LOC_Os01g12170	NA	NA	NA	NA	NA
LOC_Os01g12180	0.277279	0.277959	0.12449	0.141396	FALSE
LOC_Os01g12190	0.370603	0.350815	0.522538	0.0576284	TRUE
LOC_Os01g12200	0.191888	0.133441	0.0472634	0.111601	FALSE
LOC_Os01g12210	0.252428	0.256029	0.0462234	0.150419	FALSE
LOC_Os01g12220	0.368901	0.384165	0.537723	0.133717	TRUE
LOC_Os01g12230	0.0849452	0.118639	0.0413991	0.0822892	FALSE
LOC_Os01g12240	0.13944	0.183934	0.0672719	0.0590233	FALSE
LOC_Os01g12250	NA	NA	NA	NA	NA
LOC_Os01g12260	0.0145002	0.0242989	0.0902555	0.173861	FALSE
LOC_Os01g12270	0.202396	0.184955	0.0650786	0.171441	FALSE
LOC_Os01g12280	0.155687	0.151362	0.0178647	0.11259	FALSE
LOC_Os01g12290	NA	NA	NA	NA	NA
LOC_Os01g12304	NA	NA	NA	NA	NA
LOC_Os01g12310	NA	NA	NA	NA	NA
LOC_Os01g12320	0.895676	0.80259	0.962535	0.959722	TRUE
LOC_Os01g12330	NA	NA	NA	NA	NA
LOC_Os01g12340	NA	NA	NA	NA	NA
LOC_Os01g12350	NA	NA	NA	NA	NA
LOC_Os01g12360	NA	NA	NA	NA	NA
LOC_Os01g12374	NA	NA	NA	NA	NA
LOC_Os01g12381	0.456226	0.297236	0.676071	0.745803	TRUE
LOC_Os01g12390	0.136296	0.0205123	0.0441948	0.104827	FALSE
LOC_Os01g12400	0.158044	0.150248	0.0904422	0.241561	FALSE
LOC_Os01g12410	-0.0121467	-0.032601	0.036289	0.185364	FALSE
LOC_Os01g12420	-0.0190237	0.032682	0.0840763	0.187957	FALSE
LOC_Os01g12430	-0.0639254	-0.0796396	0.0641285	0.197477	FALSE
LOC_Os01g12440	0.110378	0.124815	0.0500149	0.149118	FALSE
LOC_Os01g12460	NA	NA	NA	NA	NA
LOC_Os01g12464	0.0974273	0.0219297	0.0350549	0.0701259	FALSE
LOC_Os01g12470	0.19684	0.233127	0.057201	0.172657	FALSE
LOC_Os01g12480	0.0885694	0.117991	0.0166901	0.135474	FALSE
LOC_Os01g12490	0.244898	0.288959	0.0592016	0.257618	FALSE
LOC_Os01g12500	NA	NA	NA	NA	NA
LOC_Os01g12510	NA	NA	NA	NA	NA
LOC_Os01g12520	0.15111	0.12761	0.00165949	0.190291	FALSE
LOC_Os01g12530	0.0494218	0.0693328	0.0541728	0.247842	FALSE
LOC_Os01g12540	0.130865	0.143242	0.0750885	0.126002	FALSE
LOC_Os01g12550	0.226952	0.27235	0.0477701	0.145812	FALSE
LOC_Os01g12560	0.206416	0.250886	0.0435729	0.204831	FALSE
LOC_Os01g12570	NA	NA	NA	NA	NA
LOC_Os01g12580	NA	NA	NA	NA	NA
LOC_Os01g12590	NA	NA	NA	NA	NA
LOC_Os01g12600	NA	NA	NA	NA	NA
LOC_Os01g12610	NA	NA	NA	NA	NA
LOC_Os01g12630	NA	NA	NA	NA	NA
LOC_Os01g12640	0.179765	0.174243	0.0544367	0.0746315	FALSE
LOC_Os01g12650	0.0792784	-0.00240964	0.0532484	0.0362237	FALSE
LOC_Os01g12660	0.61586	0.579021	0.694648	0.108857	TRUE
LOC_Os01g12670	0.114256	0.0997064	0.0340366	0.187071	FALSE
LOC_Os01g12680	0.310262	0.240883	0.515306	0.449892	TRUE
LOC_Os01g12690	NA	NA	NA	NA	NA
LOC_Os01g12700	NA	NA	NA	NA	NA
LOC_Os01g12710	-0.0213941	0.0216665	0.0141191	0.0500221	FALSE
LOC_Os01g12720	0.373042	0.336377	0.578541	0.0318644	TRUE
LOC_Os01g12730	0.328264	0.261618	0.504124	0.0597008	TRUE
LOC_Os01g12740	0.311817	0.31299	0.0810883	0.166889	FALSE
LOC_Os01g12750	0.17997	0.112767	0.303951	0.01	TRUE
LOC_Os01g12760	0.525622	0.475144	0.738168	0.0247653	TRUE
LOC_Os01g12770	0.450612	0.430556	0.67225	0.614077	TRUE
LOC_Os01g12780	NA	NA	NA	NA	NA
LOC_Os01g12790	0.339953	0.305645	0.51325	0.244471	TRUE
LOC_Os01g12800	0.114526	0.134089	0.00809396	0.00221082	FALSE
LOC_Os01g12810	0.119912	0.149884	0.033329	0.0439291	FALSE
LOC_Os01g12820	NA	NA	NA	NA	NA
LOC_Os01g12830	0.457626	0.487476	0.615234	0.0522008	TRUE
LOC_Os01g12840	0.257507	0.243778	0.466021	0.647434	TRUE
LOC_Os01g12850	NA	NA	NA	NA	NA
LOC_Os01g12860	-0.0145947	-0.0449732	0.0463524	0.0324081	FALSE
LOC_Os01g12870	-0.0127231	-0.017232	0.0748383	0.0640496	FALSE
LOC_Os01g12880	0.204327	0.145996	0.0272564	0.0145552	FALSE
LOC_Os01g12890	0.16644	0.167176	0.0596803	0.10062	FALSE
LOC_Os01g12900	0.23479	0.167136	0.0779552	0.0966722	FALSE
LOC_Os01g12910	0.421011	0.384185	0.606496	0.0505511	TRUE
LOC_Os01g12920	0.838018	0.836752	0.921215	0.983066	TRUE
LOC_Os01g12930	0.379268	0.454308	0.523382	0.05796	TRUE
LOC_Os01g12940	NA	NA	NA	NA	NA
LOC_Os01g12950	0.140848	0.16019	0.0793219	0.100514	FALSE
LOC_Os01g12990	NA	NA	NA	NA	NA
LOC_Os01g13000	0.212505	0.259087	0.249423	0.113409	TRUE
LOC_Os01g13010	NA	NA	NA	NA	NA
LOC_Os01g13020	NA	NA	NA	NA	NA
LOC_Os01g13024	NA	NA	NA	NA	NA
LOC_Os01g13030	0.820311	0.710803	0.924851	0.99	TRUE
LOC_Os01g13040	NA	NA	NA	NA	NA
LOC_Os01g13050	NA	NA	NA	NA	NA
LOC_Os01g13060	0.248292	0.103108	0.446966	0.139518	TRUE
LOC_Os01g13070	0.133175	0.0948669	0.0768422	0.10784	FALSE
LOC_Os01g13080	-0.0563218	-0.10078	0.0883971	0.139161	FALSE
LOC_Os01g13090	0.325058	0.334575	0.373897	0.0108334	TRUE
LOC_Os01g13100	0.507632	0.462468	0.682935	0.722017	TRUE
LOC_Os01g13120	0.297667	0.358955	0.463399	0.0277097	TRUE
LOC_Os01g13130	0.501318	0.527245	0.700991	0.01	TRUE
LOC_Os01g13140	NA	NA	NA	NA	NA
LOC_Os01g13150	0.26652	0.217941	0.0207514	0.123026	FALSE
LOC_Os01g13160	0.250765	0.232419	0.00698562	0.0233351	FALSE
LOC_Os01g13170	0.48871	0.419986	0.701254	0.150623	TRUE
LOC_Os01g13180	NA	NA	NA	NA	NA
LOC_Os01g13190	0.149613	0.18619	0.0143996	0.150694	FALSE
LOC_Os01g13200	0.0571064	0.113294	0.00237376	0.0886452	FALSE
LOC_Os01g13210	0.122963	0.163268	0.0154329	0.0976462	FALSE
LOC_Os01g13229	NA	NA	NA	NA	NA
LOC_Os01g13250	NA	NA	NA	NA	NA
LOC_Os01g13260	0.0838668	0.0504202	0.0232668	0.0559072	FALSE
LOC_Os01g13270	NA	NA	NA	NA	NA
LOC_Os01g13280	0.161039	0.160373	0.0702752	0.295505	FALSE
LOC_Os01g13285	0.620939	0.654266	0.816212	0.832435	NA
LOC_Os01g13300	0.309083	0.287597	0.489893	0.0637796	TRUE
LOC_Os01g13310	NA	NA	NA	NA	NA
LOC_Os01g13320	0.109886	0.0560899	0.028519	0.0302125	FALSE
LOC_Os01g13330	NA	NA	NA	NA	NA
LOC_Os01g13340	0.184317	0.167055	0.052913	0.00312292	FALSE
LOC_Os01g13350	-0.0216556	0.0283284	0.0867801	0.100011	FALSE
LOC_Os01g13360	NA	NA	NA	NA	NA
LOC_Os01g13370	0.219073	0.238898	0.0346292	0.0749502	FALSE
LOC_Os01g13380	NA	NA	NA	NA	NA
LOC_Os01g13390	0.0689115	0.0750633	0.0948789	0.218717	FALSE
LOC_Os01g13404	0.324551	0.286889	0.448938	0.127294	TRUE
LOC_Os01g13420	0.187491	0.179184	0.0191456	0.0771236	FALSE
LOC_Os01g13430	0.0260081	0.0123317	0.00866615	0.0153297	FALSE
LOC_Os01g13440	NA	NA	NA	NA	NA
LOC_Os01g13450	NA	NA	NA	NA	NA
LOC_Os01g13460	0.198859	0.144275	0.222571	0.0398527	TRUE
LOC_Os01g13470	0.376681	0.305012	0.565215	0.235681	TRUE
LOC_Os01g13480	0.0655983	0.118923	0.0392649	0.100446	FALSE
LOC_Os01g13490	0.157347	0.0737268	0.0840969	0.139738	FALSE
LOC_Os01g13500	NA	NA	NA	NA	NA
LOC_Os01g13510	NA	NA	NA	NA	NA
LOC_Os01g13520	0.338025	0.188073	0.55111	0.0669156	TRUE
LOC_Os01g13530	0.0936896	-0.0291384	0.0455764	0.0195981	FALSE
LOC_Os01g13540	0.158711	0.113739	0.0248153	0.218473	FALSE
LOC_Os01g13550	0.634267	0.455989	0.829249	0.92748	TRUE
LOC_Os01g13560	NA	NA	NA	NA	NA
LOC_Os01g13570	0.04063	0.0562519	0.0470671	0.085268	FALSE
LOC_Os01g13590	NA	NA	NA	NA	NA
LOC_Os01g13600	NA	NA	NA	NA	NA
LOC_Os01g13610	NA	NA	NA	NA	NA
LOC_Os01g13620	NA	NA	NA	NA	NA
LOC_Os01g13630	NA	NA	NA	NA	NA
LOC_Os01g13640	NA	NA	NA	NA	NA
LOC_Os01g13650	NA	NA	NA	NA	NA
LOC_Os01g13660	0.431633	0.339233	0.587909	0.0238538	TRUE
LOC_Os01g13670	NA	NA	NA	NA	NA
LOC_Os01g13680	NA	NA	NA	NA	NA
LOC_Os01g13690	0.259203	0.397914	0.0287869	0.00561498	FALSE
LOC_Os01g13700	0.223614	0.22357	0.0754649	0.05751	FALSE
LOC_Os01g13710	NA	NA	NA	NA	NA
LOC_Os01g13720	0.0180279	-0.055037	0.0437177	0.0461351	FALSE
LOC_Os01g13730	0.034928	0.0713779	0.0891802	0.239771	FALSE
LOC_Os01g13740	0.212094	0.236529	0.0497252	0.117192	FALSE
LOC_Os01g13760	0.0927838	0.0377848	0.0356105	0.000598077	FALSE
LOC_Os01g13770	0.0972314	0.110742	0.00485681	0.00476695	FALSE
LOC_Os01g13780	NA	NA	NA	NA	NA
LOC_Os01g13800	0.208949	0.11386	0.091263	0.145857	FALSE
LOC_Os01g13810	NA	NA	NA	NA	NA
LOC_Os01g13820	NA	NA	NA	NA	NA
LOC_Os01g13830	NA	NA	NA	NA	NA
LOC_Os01g13840	NA	NA	NA	NA	NA
LOC_Os01g13850	NA	NA	NA	NA	NA
LOC_Os01g13860	NA	NA	NA	NA	NA
LOC_Os01g13870	NA	NA	NA	NA	NA
LOC_Os01g13880	NA	NA	NA	NA	NA
LOC_Os01g13890	NA	NA	NA	NA	NA
LOC_Os01g13900	NA	NA	NA	NA	NA
LOC_Os01g13910	NA	NA	NA	NA	NA
LOC_Os01g13920	NA	NA	NA	NA	NA
LOC_Os01g13930	0.177633	0.117647	0.0127911	0.20087	FALSE
LOC_Os01g13940	0.194695	0.184793	0.0558374	0.252029	FALSE
LOC_Os01g13950	NA	NA	NA	NA	NA
LOC_Os01g13960	NA	NA	NA	NA	NA
LOC_Os01g13970	NA	NA	NA	NA	NA
LOC_Os01g13980	NA	NA	NA	NA	NA
LOC_Os01g13990	NA	NA	NA	NA	NA
LOC_Os01g14000	NA	NA	NA	NA	NA
LOC_Os01g14010	NA	NA	NA	NA	NA
LOC_Os01g14020	0.168595	0.176673	0.0175311	0.0548967	FALSE
LOC_Os01g14030	NA	NA	NA	NA	NA
LOC_Os01g14040	0.276911	0.256677	0.0110839	0.0765939	FALSE
LOC_Os01g14050	0.0938124	0.0144781	0.0353359	0.201536	FALSE
LOC_Os01g14060	NA	NA	NA	NA	NA
LOC_Os01g14070	0.296791	0.257021	0.0939487	0.0880706	FALSE
LOC_Os01g14080	0.135305	0.127448	0.0112013	0.114483	FALSE
LOC_Os01g14090	0.139965	0.0949479	0.0882245	0.0183945	FALSE
LOC_Os01g14100	0.329098	0.285087	0.00467883	0.204682	FALSE
LOC_Os01g14110	0.0524215	0.080571	0.07248	0.074903	FALSE
LOC_Os01g14120	NA	NA	NA	NA	NA
LOC_Os01g14130	NA	NA	NA	NA	NA
LOC_Os01g14140	0.246375	0.200344	0.0485968	0.00843585	FALSE
LOC_Os01g14160	NA	NA	NA	NA	NA
LOC_Os01g14170	NA	NA	NA	NA	NA
LOC_Os01g14180	NA	NA	NA	NA	NA
LOC_Os01g14190	NA	NA	NA	NA	NA
LOC_Os01g14200	NA	NA	NA	NA	NA
LOC_Os01g14210	NA	NA	NA	NA	NA
LOC_Os01g14220	NA	NA	NA	NA	NA
LOC_Os01g14230	NA	NA	NA	NA	NA
LOC_Os01g14240	NA	NA	NA	NA	NA
LOC_Os01g14250	NA	NA	NA	NA	NA
LOC_Os01g14260	NA	NA	NA	NA	NA
LOC_Os01g14270	NA	NA	NA	NA	NA
LOC_Os01g14280	NA	NA	NA	NA	NA
LOC_Os01g14290	NA	NA	NA	NA	NA
LOC_Os01g14300	NA	NA	NA	NA	NA
LOC_Os01g14310	NA	NA	NA	NA	NA
LOC_Os01g14320	NA	NA	NA	NA	NA
LOC_Os01g14330	NA	NA	NA	NA	NA
LOC_Os01g14340	NA	NA	NA	NA	NA
LOC_Os01g14360	NA	NA	NA	NA	NA
LOC_Os01g14370	0.193472	0.222314	0.083381	0.138324	FALSE
LOC_Os01g14380	NA	NA	NA	NA	NA
LOC_Os01g14390	NA	NA	NA	NA	NA
LOC_Os01g14400	NA	NA	NA	NA	NA
LOC_Os01g14410	0.0894104	0.130201	0.00232943	0.058753	FALSE
LOC_Os01g14420	0.0940826	0.130647	0.0485803	0.0609489	FALSE
LOC_Os01g14430	NA	NA	NA	NA	NA
LOC_Os01g14440	0.212271	0.245034	0.00131564	0.01	FALSE
LOC_Os01g14450	NA	NA	NA	NA	NA
LOC_Os01g14460	NA	NA	NA	NA	NA
LOC_Os01g14470	NA	NA	NA	NA	NA
LOC_Os01g14490	NA	NA	NA	NA	NA
LOC_Os01g14510	0.238879	0.264716	0.031116	0.0333249	FALSE
LOC_Os01g14514	NA	NA	NA	NA	NA
LOC_Os01g14520	NA	NA	NA	NA	NA
LOC_Os01g14530	0.0960402	0.0387365	0.098615	0.0686591	FALSE
LOC_Os01g14540	NA	NA	NA	NA	NA
LOC_Os01g14550	0.184026	0.206702	0.0156561	0.0212249	FALSE
LOC_Os01g14570	NA	NA	NA	NA	NA
LOC_Os01g14580	0.356881	0.379872	0.539194	0.0536538	TRUE
LOC_Os01g14590	0.318887	0.332085	0.477909	0.02851	TRUE
LOC_Os01g14610	0.161002	0.158591	0.0842886	0.084745	FALSE
LOC_Os01g14620	NA	NA	NA	NA	NA
LOC_Os01g14630	0.623419	0.439526	0.801048	0.01	TRUE
LOC_Os01g14640	0.00304734	-0.0183457	0.086143	0.0096331	FALSE
LOC_Os01g14650	NA	NA	NA	NA	NA
LOC_Os01g14660	NA	NA	NA	NA	NA
LOC_Os01g14670	0.0278778	0.223003	0.0121104	0.101905	FALSE
LOC_Os01g14690	0.364505	0.320887	0.498842	0.0750486	TRUE
LOC_Os01g14700	NA	NA	NA	NA	NA
LOC_Os01g14720	NA	NA	NA	NA	NA
LOC_Os01g14730	NA	NA	NA	NA	NA
LOC_Os01g14750	NA	NA	NA	NA	NA
LOC_Os01g14760	NA	NA	NA	NA	NA
LOC_Os01g14770	0.948034	0.842452	0.972461	0.988795	TRUE
LOC_Os01g14780	NA	NA	NA	NA	NA
LOC_Os01g14790	-0.0756383	-0.0431913	0.0377563	0.175124	FALSE
LOC_Os01g14800	NA	NA	NA	NA	NA
LOC_Os01g14810	0.1432	0.145895	0.230924	0.103501	TRUE
LOC_Os01g14820	0.0439369	-0.0149843	0.0351311	0.111206	FALSE
LOC_Os01g14830	-0.00174642	0.0353549	0.0883056	0.200261	FALSE
LOC_Os01g14840	0.0809482	0.0646553	0.0318752	0.00867346	FALSE
LOC_Os01g14850	0.113861	-0.0467146	0.0837863	0.01	FALSE
LOC_Os01g14860	0.254875	0.225392	0.0230182	0.246378	FALSE
LOC_Os01g14870	0.13976	0.153508	0.0756081	0.0509061	FALSE
LOC_Os01g14880	0.169003	0.0873758	0.0502267	0.0620038	FALSE
LOC_Os01g14890	-0.00715428	0.00411056	0.0349144	0.162136	FALSE
LOC_Os01g14900	NA	NA	NA	NA	NA
LOC_Os01g14910	NA	NA	NA	NA	NA
LOC_Os01g14920	0.0885905	0.0590868	0.0104407	0.140723	FALSE
LOC_Os01g14926	NA	NA	NA	NA	NA
LOC_Os01g14932	0.15928	0.168128	0.0296336	0.12621	FALSE
LOC_Os01g14940	NA	NA	NA	NA	NA
LOC_Os01g14950	0.0622755	0.0618204	0.0757572	0.219504	FALSE
LOC_Os01g14960	0.183769	0.119793	0.0775653	0.0569377	FALSE
LOC_Os01g14970	0.112837	0.13577	0.118139	0.0308146	FALSE
LOC_Os01g14980	0.00791048	0.021221	0.0696699	0.126252	FALSE
LOC_Os01g14990	NA	NA	NA	NA	NA
LOC_Os01g15000	0.178315	0.174365	0.0512527	0.229156	FALSE
LOC_Os01g15010	0.240723	0.233958	0.0631573	0.0046802	FALSE
LOC_Os01g15020	0.137203	0.147312	0.05361	0.04007	FALSE
LOC_Os01g15029	0.235884	0.275934	0.0562409	0.0540044	FALSE
LOC_Os01g15039	0.130745	0.0608401	0.0115697	0.11701	FALSE
LOC_Os01g15060	NA	NA	NA	NA	NA
LOC_Os01g15070	NA	NA	NA	NA	NA
LOC_Os01g15080	NA	NA	NA	NA	NA
LOC_Os01g15090	NA	NA	NA	NA	NA
LOC_Os01g15100	NA	NA	NA	NA	NA
LOC_Os01g15110	0.391088	0.38295	0.12363	0.0488117	FALSE
LOC_Os01g15120	0.158109	0.211744	0.0848855	0.0158243	FALSE
LOC_Os01g15130	NA	NA	NA	NA	NA
LOC_Os01g15150	NA	NA	NA	NA	NA
LOC_Os01g15170	NA	NA	NA	NA	NA
LOC_Os01g15180	NA	NA	NA	NA	NA
LOC_Os01g15190	NA	NA	NA	NA	NA
LOC_Os01g15200	NA	NA	NA	NA	NA
LOC_Os01g15210	NA	NA	NA	NA	NA
LOC_Os01g15220	NA	NA	NA	NA	NA
LOC_Os01g15229	NA	NA	NA	NA	NA
LOC_Os01g15240	NA	NA	NA	NA	NA
LOC_Os01g15250	NA	NA	NA	NA	NA
LOC_Os01g15260	0.230454	0.27559	0.020544	0.293335	FALSE
LOC_Os01g15270	0.102336	0.163309	0.0345902	0.0994566	FALSE
LOC_Os01g15280	NA	NA	NA	NA	NA
LOC_Os01g15290	0.0858229	0.120178	0.0413871	0.0569151	FALSE
LOC_Os01g15300	0.344746	0.30323	0.0237783	0.215258	FALSE
LOC_Os01g15310	0.109905	0.141419	0.0827379	0.0285499	FALSE
LOC_Os01g15320	0.148355	0.206216	0.00878839	0.109419	FALSE
LOC_Os01g15330	NA	NA	NA	NA	NA
LOC_Os01g15340	NA	NA	NA	NA	NA
LOC_Os01g15350	0.144721	0.134413	0.0564992	0.0462121	FALSE
LOC_Os01g15370	NA	NA	NA	NA	NA
LOC_Os01g15380	NA	NA	NA	NA	NA
LOC_Os01g15390	0.620178	0.398542	0.842489	0.226874	TRUE
LOC_Os01g15399	NA	NA	NA	NA	NA
LOC_Os01g15410	NA	NA	NA	NA	NA
LOC_Os01g15420	NA	NA	NA	NA	NA
LOC_Os01g15438	NA	NA	NA	NA	NA
LOC_Os01g15448	0.553567	0.42523	0.752164	0.130524	TRUE
LOC_Os01g15460	0.188178	0.162681	0.0188397	0.0193072	FALSE
LOC_Os01g15470	0.273669	0.208505	0.440494	0.0434242	TRUE
LOC_Os01g15480	0.0251036	0.0164017	0.0808042	0.160275	FALSE
LOC_Os01g15490	0.393009	0.226385	0.618384	0.0472415	TRUE
LOC_Os01g15510	NA	NA	NA	NA	NA
LOC_Os01g15520	0.787118	0.662003	0.920369	0.0780025	TRUE
LOC_Os01g15530	-0.00994119	0.000384732	0.022085	0.154812	FALSE
LOC_Os01g15540	0.211803	0.331254	0.0154603	0.171698	FALSE
LOC_Os01g15550	NA	NA	NA	NA	NA
LOC_Os01g15560	NA	NA	NA	NA	NA
LOC_Os01g15570	NA	NA	NA	NA	NA
LOC_Os01g15580	0.293017	0.291141	0.430604	0.0568997	TRUE
LOC_Os01g15590	NA	NA	NA	NA	NA
LOC_Os01g15600	0.121107	0.142493	0.00715814	0.0629569	FALSE
LOC_Os01g15610	0.271944	0.229786	0.018705	0.0364624	FALSE
LOC_Os01g15620	NA	NA	NA	NA	NA
LOC_Os01g15630	0.205378	0.222274	0.0286477	0.0424418	FALSE
LOC_Os01g15640	0.184067	0.121656	0.03298	0.0115354	FALSE
LOC_Os01g15650	NA	NA	NA	NA	NA
LOC_Os01g15660	0.463068	0.433269	0.67015	0.0243276	TRUE
LOC_Os01g15680	NA	NA	NA	NA	NA
LOC_Os01g15690	NA	NA	NA	NA	NA
LOC_Os01g15700	NA	NA	NA	NA	NA
LOC_Os01g15709	NA	NA	NA	NA	NA
LOC_Os01g15720	NA	NA	NA	NA	NA
LOC_Os01g15740	NA	NA	NA	NA	NA
LOC_Os01g15750	NA	NA	NA	NA	NA
LOC_Os01g15760	NA	NA	NA	NA	NA
LOC_Os01g15770	-0.0191263	0.0945226	0.0821964	0.01	FALSE
LOC_Os01g15780	0.62436	0.511755	0.766858	0.0241445	TRUE
LOC_Os01g15790	0.705274	0.574527	0.873872	0.92496	TRUE
LOC_Os01g15800	NA	NA	NA	NA	NA
LOC_Os01g15810	NA	NA	NA	NA	NA
LOC_Os01g15830	0.0606762	0.161891	0.0500211	0.0748609	FALSE
LOC_Os01g15840	0.153748	0.140488	0.0462147	0.139302	FALSE
LOC_Os01g15850	0.181982	0.23086	0.00928565	0.0480048	FALSE
LOC_Os01g15860	0.209504	0.161588	0.0751691	0.113125	FALSE
LOC_Os01g15880	0.139847	0.131888	0.00770894	0.0674091	NA
LOC_Os01g15890	0.298968	0.308191	0.0495727	0.047735	FALSE
LOC_Os01g15900	0.0785609	0.0742736	0.0974737	0.26462	FALSE
LOC_Os01g15910	NA	NA	NA	NA	NA
LOC_Os01g15920	NA	NA	NA	NA	NA
LOC_Os01g15934	NA	NA	NA	NA	NA
LOC_Os01g15950	NA	NA	NA	NA	NA
LOC_Os01g15960	NA	NA	NA	NA	NA
LOC_Os01g15970	0.163667	0.234099	0.00578597	0.0973294	FALSE
LOC_Os01g15979	0.216304	0.203179	0.428887	0.0636386	TRUE
LOC_Os01g15990	NA	NA	NA	NA	NA
LOC_Os01g16000	0.521142	0.48944	0.691739	0.123199	TRUE
LOC_Os01g16010	0.170061	0.188256	0.00183498	0.208666	FALSE
LOC_Os01g16020	0.0184886	-0.0232257	0.0807713	0.149401	FALSE
LOC_Os01g16030	0.0877431	0.153447	0.0659951	0.0784129	FALSE
LOC_Os01g16040	0.0851097	0.0739698	0.0211942	0.271806	FALSE
LOC_Os01g16050	NA	NA	NA	NA	NA
LOC_Os01g16060	0.513929	0.427822	0.692899	0.00601063	TRUE
LOC_Os01g16070	0.227149	0.220067	0.0109212	0.187638	FALSE
LOC_Os01g16080	0.104967	0.134454	0.0303865	0.130281	FALSE
LOC_Os01g16090	0.0102505	0.00658095	0.0265174	0.21477	FALSE
LOC_Os01g16100	0.167297	0.139192	0.0809253	0.177761	FALSE
LOC_Os01g16110	0.120379	0.0351524	0.0311377	0.125081	FALSE
LOC_Os01g16120	0.231356	0.262124	0.349114	0.0516385	TRUE
LOC_Os01g16124	0.962505	0.925969	0.986061	0.99	TRUE
LOC_Os01g16130	0.925903	0.876501	0.968115	0.957479	TRUE
LOC_Os01g16140	0.0443325	0.00957781	0.00418743	0.0299045	FALSE
LOC_Os01g16146	0.154925	0.236671	0.0641252	0.0340717	FALSE
LOC_Os01g16152	0.25627	0.201721	0.0288569	0.225349	FALSE
LOC_Os01g16160	NA	NA	NA	NA	NA
LOC_Os01g16170	0.0615169	0.0591273	0.0986517	0.0857093	FALSE
LOC_Os01g16180	0.219977	0.147737	0.0726596	0.0773544	FALSE
LOC_Os01g16190	0.140825	0.143728	0.0686221	0.264953	FALSE
LOC_Os01g16200	NA	NA	NA	NA	NA
LOC_Os01g16210	0.649134	0.69023	0.835595	0.114906	TRUE
LOC_Os01g16220	0.192885	0.181492	0.0393994	0.125968	FALSE
LOC_Os01g16230	-0.130871	-0.146719	0.073554	0.183796	FALSE
LOC_Os01g16240	0.120043	0.151868	0.0554846	0.149451	FALSE
LOC_Os01g16250	NA	NA	NA	NA	NA
LOC_Os01g16260	0.781734	0.731214	0.931651	0.231888	TRUE
LOC_Os01g16270	NA	NA	NA	NA	NA
LOC_Os01g16280	NA	NA	NA	NA	NA
LOC_Os01g16290	0.287467	0.277372	0.352201	0.0684427	TRUE
LOC_Os01g16300	NA	NA	NA	NA	NA
LOC_Os01g16310	0.300344	0.310054	0.506729	0.0195345	TRUE
LOC_Os01g16320	NA	NA	NA	NA	NA
LOC_Os01g16330	0.213681	0.214964	0.031167	0.188373	FALSE
LOC_Os01g16340	0.275019	0.173109	0.0266948	0.143308	FALSE
LOC_Os01g16350	0.463277	0.276582	0.713702	0.120754	TRUE
LOC_Os01g16354	0.237439	0.186939	0.0759591	0.0790311	FALSE
LOC_Os01g16360	NA	NA	NA	NA	NA
LOC_Os01g16370	NA	NA	NA	NA	NA
LOC_Os01g16380	NA	NA	NA	NA	NA
LOC_Os01g16390	NA	NA	NA	NA	NA
LOC_Os01g16400	0.312418	0.223269	0.535332	0.253544	TRUE
LOC_Os01g16414	0.365661	0.259937	0.491232	0.0449786	TRUE
LOC_Os01g16430	0.411391	0.395221	0.613426	0.0714815	TRUE
LOC_Os01g16440	NA	NA	NA	NA	NA
LOC_Os01g16450	0.315312	0.318194	0.461443	0.109772	TRUE
LOC_Os01g16460	NA	NA	NA	NA	NA
LOC_Os01g16470	NA	NA	NA	NA	NA
LOC_Os01g16480	NA	NA	NA	NA	NA
LOC_Os01g16490	NA	NA	NA	NA	NA
LOC_Os01g16500	NA	NA	NA	NA	NA
LOC_Os01g16510	0.185167	0.0989369	0.0856554	0.0353532	FALSE
LOC_Os01g16520	0.343841	0.267895	0.361621	0.0707101	TRUE
LOC_Os01g16530	0.0509064	0.0403361	0.0138937	0.032882	FALSE
LOC_Os01g16540	0.241677	0.20814	0.0427382	0.111942	FALSE
LOC_Os01g16550	0.104534	0.0637036	0.0882853	0.163051	FALSE
LOC_Os01g16560	NA	NA	NA	NA	NA
LOC_Os01g16570	NA	NA	NA	NA	NA
LOC_Os01g16580	NA	NA	NA	NA	NA
LOC_Os01g16590	NA	NA	NA	NA	NA
LOC_Os01g16600	0.465967	0.507523	0.626526	0.0243858	TRUE
LOC_Os01g16610	NA	NA	NA	NA	NA
LOC_Os01g16620	0.0792818	0.0892174	0.0880893	0.278232	FALSE
LOC_Os01g16630	NA	NA	NA	NA	NA
LOC_Os01g16640	0.13987	0.106348	0.0160244	0.119855	FALSE
LOC_Os01g16650	0.0988928	0.0076744	0.00493966	0.132979	FALSE
LOC_Os01g16660	0.495113	0.363774	0.703485	0.213088	TRUE
LOC_Os01g16670	0.224028	0.19265	0.0445904	0.122881	FALSE
LOC_Os01g16690	NA	NA	NA	NA	NA
LOC_Os01g16700	NA	NA	NA	NA	NA
LOC_Os01g16714	0.253783	0.249428	0.0366256	0.12124	FALSE
LOC_Os01g16730	NA	NA	NA	NA	NA
LOC_Os01g16740	NA	NA	NA	NA	NA
LOC_Os01g16750	0.376371	0.267672	0.585248	0.00815085	TRUE
LOC_Os01g16770	NA	NA	NA	NA	NA
LOC_Os01g16780	NA	NA	NA	NA	NA
LOC_Os01g16790	NA	NA	NA	NA	NA
LOC_Os01g16800	NA	NA	NA	NA	NA
LOC_Os01g16810	NA	NA	NA	NA	NA
LOC_Os01g16820	NA	NA	NA	NA	NA
LOC_Os01g16840	NA	NA	NA	NA	NA
LOC_Os01g16850	0.555319	0.499458	0.778945	0.797043	TRUE
LOC_Os01g16860	NA	NA	NA	NA	NA
LOC_Os01g16870	0.358943	0.322122	0.557056	0.0211817	TRUE
LOC_Os01g16890	-0.0647594	-0.106004	0.0561887	0.159143	FALSE
LOC_Os01g16900	0.0557606	0.0710135	0.0189163	0.0110044	FALSE
LOC_Os01g16910	-0.031207	-0.000890959	0.0827132	0.197261	FALSE
LOC_Os01g16920	NA	NA	NA	NA	NA
LOC_Os01g16930	0.0649361	0.0416118	0.0321578	0.186455	FALSE
LOC_Os01g16940	0.288539	0.301428	0.14167	0.00856926	FALSE
LOC_Os01g16950	0.261758	0.274679	0.0540882	0.122358	FALSE
LOC_Os01g16960	0.31486	0.272876	0.517677	0.0230083	TRUE
LOC_Os01g16970	0.0734013	0.0459451	0.0051539	0.014941	FALSE
LOC_Os01g16980	0.224235	0.219824	0.307293	0.0959751	TRUE
LOC_Os01g16990	NA	NA	NA	NA	NA
LOC_Os01g17000	0.3082	0.208889	0.309031	0.0256882	TRUE
LOC_Os01g17010	0.0680085	0.0671459	0.0581698	0.016974	FALSE
LOC_Os01g17020	0.111884	0.11953	0.0155326	0.0930673	FALSE
LOC_Os01g17030	NA	NA	NA	NA	NA
LOC_Os01g17040	0.148803	0.116452	0.0737497	0.105322	FALSE
LOC_Os01g17050	0.128249	0.0616381	0.00865901	0.0834386	FALSE
LOC_Os01g17060	0.652493	0.477554	0.818684	0.00132196	TRUE
LOC_Os01g17065	0.284266	0.283669	0.0159575	0.1607	FALSE
LOC_Os01g17070	0.703697	0.486848	0.847921	0.674375	TRUE
LOC_Os01g17080	NA	NA	NA	NA	NA
LOC_Os01g17090	NA	NA	NA	NA	NA
LOC_Os01g17100	NA	NA	NA	NA	NA
LOC_Os01g17110	NA	NA	NA	NA	NA
LOC_Os01g17120	NA	NA	NA	NA	NA
LOC_Os01g17130	NA	NA	NA	NA	NA
LOC_Os01g17150	-0.0326086	0.000323985	0.087872	0.115333	FALSE
LOC_Os01g17160	0.278994	0.280753	0.27357	0.0267158	TRUE
LOC_Os01g17170	0.0566423	0.211542	0.0799993	0.230732	FALSE
LOC_Os01g17180	0.0966077	0.0648982	0.0787726	0.075213	FALSE
LOC_Os01g17190	0.135103	0.14474	0.0814661	0.0172934	FALSE
LOC_Os01g17214	0.401804	0.377969	0.62931	0.01	TRUE
LOC_Os01g17240	0.191749	0.148021	0.168287	0.311552	FALSE
LOC_Os01g17250	0.156956	0.115703	0.0426365	0.142953	FALSE
LOC_Os01g17260	0.250487	0.230394	0.294704	0.162773	TRUE
LOC_Os01g17279	0.275916	0.197955	0.430814	0.0116887	TRUE
LOC_Os01g17300	NA	NA	NA	NA	NA
LOC_Os01g17310	NA	NA	NA	NA	NA
LOC_Os01g17320	0.479081	0.351807	0.71855	0.916725	TRUE
LOC_Os01g17330	NA	NA	NA	NA	NA
LOC_Os01g17360	NA	NA	NA	NA	NA
LOC_Os01g17370	NA	NA	NA	NA	NA
LOC_Os01g17380	NA	NA	NA	NA	NA
LOC_Os01g17390	0.0829458	0.116108	0.0946852	0.265081	FALSE
LOC_Os01g17396	0.0577817	0.0635011	0.032165	0.295146	FALSE
LOC_Os01g17402	-0.0279945	-0.0865358	0.032919	0.0555557	FALSE
LOC_Os01g17410	NA	NA	NA	NA	NA
LOC_Os01g17420	NA	NA	NA	NA	NA
LOC_Os01g17430	0.100233	0.0405184	0.0837916	0.0424831	FALSE
LOC_Os01g17440	NA	NA	NA	NA	NA
LOC_Os01g17450	NA	NA	NA	NA	NA
LOC_Os01g17460	NA	NA	NA	NA	NA
LOC_Os01g17470	-0.0621307	-0.0365698	0.0341101	0.0804848	FALSE
LOC_Os01g17970	NA	NA	NA	NA	NA
LOC_Os01g17980	NA	NA	NA	NA	NA
LOC_Os01g17990	NA	NA	NA	NA	NA
LOC_Os01g18000	NA	NA	NA	NA	NA
LOC_Os01g18010	NA	NA	NA	NA	NA
LOC_Os01g18020	NA	NA	NA	NA	NA
LOC_Os01g18030	NA	NA	NA	NA	NA
LOC_Os01g18040	NA	NA	NA	NA	NA
LOC_Os01g18050	0.0983841	0.0244406	0.0305486	0.13513	FALSE
LOC_Os01g18060	-0.0271099	-0.0246229	0.0963274	0.0553678	FALSE
LOC_Os01g18070	0.12759	0.14312	0.0918711	0.291271	FALSE
LOC_Os01g18080	0.215666	0.192407	0.266733	0.119475	TRUE
LOC_Os01g18090	NA	NA	NA	NA	NA
LOC_Os01g18100	0.135133	0.116675	0.0244645	0.134942	FALSE
LOC_Os01g18110	NA	NA	NA	NA	NA
LOC_Os01g18120	NA	NA	NA	NA	NA
LOC_Os01g18130	NA	NA	NA	NA	NA
LOC_Os01g18140	NA	NA	NA	NA	NA
LOC_Os01g18150	NA	NA	NA	NA	NA
LOC_Os01g18160	NA	NA	NA	NA	NA
LOC_Os01g18170	0.0103048	-0.0413891	0.0324731	0.01	FALSE
LOC_Os01g18180	NA	NA	NA	NA	NA
LOC_Os01g18190	NA	NA	NA	NA	NA
LOC_Os01g18200	NA	NA	NA	NA	NA
LOC_Os01g18210	0.126115	0.144781	0.00854165	0.184964	FALSE
LOC_Os01g18220	0.126293	0.223813	0.0597104	0.22785	FALSE
LOC_Os01g18230	0.560578	0.495211	0.726305	0.00547333	TRUE
LOC_Os01g18240	0.0353299	0.242807	0.0316946	0.0264055	FALSE
LOC_Os01g18250	NA	NA	NA	NA	NA
LOC_Os01g18260	NA	NA	NA	NA	NA
LOC_Os01g18270	NA	NA	NA	NA	NA
LOC_Os01g18280	0.635519	0.588924	0.801881	0.515134	TRUE
LOC_Os01g18300	NA	NA	NA	NA	NA
LOC_Os01g18310	0.226914	0.2488	0.324234	0.371727	TRUE
LOC_Os01g18320	0.0999605	0.0986332	0.0982857	0.108664	FALSE
LOC_Os01g18330	NA	NA	NA	NA	NA
LOC_Os01g18340	NA	NA	NA	NA	NA
LOC_Os01g18350	NA	NA	NA	NA	NA
LOC_Os01g18360	0.164944	0.171429	0.354301	0.0494871	TRUE
LOC_Os01g18370	NA	NA	NA	NA	NA
LOC_Os01g18375	NA	NA	NA	NA	NA
LOC_Os01g18390	-0.0557919	-0.0868887	0.0808057	0.0635039	FALSE
LOC_Os01g18400	0.0573902	0.0392224	0.0600573	0.188792	FALSE
LOC_Os01g18410	0.116379	0.146218	0.0619423	0.00320351	FALSE
LOC_Os01g18420	NA	NA	NA	NA	NA
LOC_Os01g18440	NA	NA	NA	NA	NA
LOC_Os01g18450	NA	NA	NA	NA	NA
LOC_Os01g18460	NA	NA	NA	NA	NA
LOC_Os01g18470	NA	NA	NA	NA	NA
LOC_Os01g18480	NA	NA	NA	NA	NA
LOC_Os01g18490	NA	NA	NA	NA	NA
LOC_Os01g18500	NA	NA	NA	NA	NA
LOC_Os01g18510	NA	NA	NA	NA	NA
LOC_Os01g18520	NA	NA	NA	NA	NA
LOC_Os01g18530	NA	NA	NA	NA	NA
LOC_Os01g18550	NA	NA	NA	NA	NA
LOC_Os01g18560	NA	NA	NA	NA	NA
LOC_Os01g18570	NA	NA	NA	NA	NA
LOC_Os01g18584	0.299883	0.284722	0.420873	0.0627747	TRUE
LOC_Os01g18610	NA	NA	NA	NA	NA
LOC_Os01g18620	0.434915	0.361194	0.666662	0.727612	TRUE
LOC_Os01g18630	0.0129136	0.0150248	0.0497016	0.173023	FALSE
LOC_Os01g18640	0.196805	0.164908	0.00593836	0.090631	FALSE
LOC_Os01g18650	NA	NA	NA	NA	NA
LOC_Os01g18660	0.280971	0.288205	0.427804	0.426353	TRUE
LOC_Os01g18670	0.0326709	0.053255	0.00568798	0.0700253	FALSE
LOC_Os01g18680	NA	NA	NA	NA	NA
LOC_Os01g18690	NA	NA	NA	NA	NA
LOC_Os01g18700	NA	NA	NA	NA	NA
LOC_Os01g18710	NA	NA	NA	NA	NA
LOC_Os01g18720	NA	NA	NA	NA	NA
LOC_Os01g18730	NA	NA	NA	NA	NA
LOC_Os01g18744	0.0400929	0.086342	0.0856153	0.3572	FALSE
LOC_Os01g18760	NA	NA	NA	NA	NA
LOC_Os01g18770	NA	NA	NA	NA	NA
LOC_Os01g18780	NA	NA	NA	NA	NA
LOC_Os01g18790	NA	NA	NA	NA	NA
LOC_Os01g18800	0.121154	0.114346	0.0755726	0.0559563	FALSE
LOC_Os01g18810	NA	NA	NA	NA	NA
LOC_Os01g18830	0.377258	0.400812	0.381334	0.200951	TRUE
LOC_Os01g18840	0.227863	0.286241	0.0698982	0.207467	FALSE
LOC_Os01g18850	0.230147	0.183457	0.0967318	0.0394652	FALSE
LOC_Os01g18860	0.872997	0.81278	0.95903	0.0989986	TRUE
LOC_Os01g18870	NA	NA	NA	NA	NA
LOC_Os01g18880	0.134057	0.158975	0.0552036	0.1949	FALSE
LOC_Os01g18890	NA	NA	NA	NA	NA
LOC_Os01g18900	NA	NA	NA	NA	NA
LOC_Os01g18910	NA	NA	NA	NA	NA
LOC_Os01g18920	NA	NA	NA	NA	NA
LOC_Os01g18930	NA	NA	NA	NA	NA
LOC_Os01g18940	NA	NA	NA	NA	NA
LOC_Os01g18950	NA	NA	NA	NA	NA
LOC_Os01g18960	NA	NA	NA	NA	NA
LOC_Os01g18970	NA	NA	NA	NA	NA
LOC_Os01g18980	NA	NA	NA	NA	NA
LOC_Os01g18990	NA	NA	NA	NA	NA
LOC_Os01g19000	NA	NA	NA	NA	NA
LOC_Os01g19010	NA	NA	NA	NA	NA
LOC_Os01g19020	0.308847	0.318072	0.4969	0.540042	TRUE
LOC_Os01g19030	NA	NA	NA	NA	NA
LOC_Os01g19050	NA	NA	NA	NA	NA
LOC_Os01g19060	NA	NA	NA	NA	NA
LOC_Os01g19070	NA	NA	NA	NA	NA
LOC_Os01g19080	NA	NA	NA	NA	NA
LOC_Os01g19090	NA	NA	NA	NA	NA
LOC_Os01g19100	NA	NA	NA	NA	NA
LOC_Os01g19110	NA	NA	NA	NA	NA
LOC_Os01g19120	NA	NA	NA	NA	NA
LOC_Os01g19130	0.243947	0.223104	0.0711271	0.0752832	FALSE
LOC_Os01g19140	0.660423	0.269951	0.819223	0.865002	TRUE
LOC_Os01g19150	0.336028	0.278627	0.528156	0.0954004	TRUE
LOC_Os01g19160	-0.00194633	0.0241976	0.0192002	0.164495	FALSE
LOC_Os01g19170	0.0967525	0.0795788	0.0877506	0.104864	FALSE
LOC_Os01g19190	NA	NA	NA	NA	NA
LOC_Os01g19200	NA	NA	NA	NA	NA
LOC_Os01g19210	NA	NA	NA	NA	NA
LOC_Os01g19220	0.0564717	0.110985	0.0948233	0.18481	FALSE
LOC_Os01g19230	NA	NA	NA	NA	NA
LOC_Os01g19240	NA	NA	NA	NA	NA
LOC_Os01g19250	NA	NA	NA	NA	NA
LOC_Os01g19260	NA	NA	NA	NA	NA
LOC_Os01g19270	NA	NA	NA	NA	NA
LOC_Os01g19280	NA	NA	NA	NA	NA
LOC_Os01g19290	NA	NA	NA	NA	NA
LOC_Os01g19300	NA	NA	NA	NA	NA
LOC_Os01g19310	NA	NA	NA	NA	NA
LOC_Os01g19320	NA	NA	NA	NA	NA
LOC_Os01g19330	NA	NA	NA	NA	NA
LOC_Os01g19340	NA	NA	NA	NA	NA
LOC_Os01g19350	NA	NA	NA	NA	NA
LOC_Os01g19360	NA	NA	NA	NA	NA
LOC_Os01g19370	NA	NA	NA	NA	NA
LOC_Os01g19380	0.327055	0.337309	0.404281	0.17835	TRUE
LOC_Os01g19390	-0.0208448	-0.0159765	0.0624363	0.021975	FALSE
LOC_Os01g19400	0.115988	0.113698	0.025436	0.0841138	FALSE
LOC_Os01g19410	0.587957	0.536134	0.775075	0.55542	TRUE
LOC_Os01g19420	NA	NA	NA	NA	NA
LOC_Os01g19430	NA	NA	NA	NA	NA
LOC_Os01g19440	NA	NA	NA	NA	NA
LOC_Os01g19450	0.0872896	0.0891971	0.0805047	0.158465	FALSE
LOC_Os01g19460	0.278803	0.37479	0.491355	0.668871	TRUE
LOC_Os01g19470	0.119649	0.0254733	0.0629022	0.0669483	FALSE
LOC_Os01g19480	0.233918	0.207593	0.00649718	0.108595	FALSE
LOC_Os01g19490	0.0420192	0.05854	0.0434607	0.100859	FALSE
LOC_Os01g19500	NA	NA	NA	NA	NA
LOC_Os01g19529	NA	NA	NA	NA	NA
LOC_Os01g19548	0.248414	0.263521	0.01039	0.235206	FALSE
LOC_Os01g19570	NA	NA	NA	NA	NA
LOC_Os01g19580	NA	NA	NA	NA	NA
LOC_Os01g19590	NA	NA	NA	NA	NA
LOC_Os01g19600	NA	NA	NA	NA	NA
LOC_Os01g19610	0.426321	0.474598	0.510491	0.0994501	TRUE
LOC_Os01g19620	NA	NA	NA	NA	NA
LOC_Os01g19630	NA	NA	NA	NA	NA
LOC_Os01g19640	NA	NA	NA	NA	NA
LOC_Os01g19650	NA	NA	NA	NA	NA
LOC_Os01g19660	NA	NA	NA	NA	NA
LOC_Os01g19670	-0.131523	-0.13174	0.00695196	0.143806	FALSE
LOC_Os01g19680	NA	NA	NA	NA	NA
LOC_Os01g19694	NA	NA	NA	NA	NA
LOC_Os01g19710	NA	NA	NA	NA	NA
LOC_Os01g19720	NA	NA	NA	NA	NA
LOC_Os01g19730	NA	NA	NA	NA	NA
LOC_Os01g19740	0.0990729	0.0642503	0.0554815	0.212896	FALSE
LOC_Os01g19750	NA	NA	NA	NA	NA
LOC_Os01g19760	0.143231	0.0891161	0.0809353	0.202504	FALSE
LOC_Os01g19770	NA	NA	NA	NA	NA
LOC_Os01g19780	NA	NA	NA	NA	NA
LOC_Os01g19790	NA	NA	NA	NA	NA
LOC_Os01g19800	0.0926539	-0.00279437	0.0960255	0.118421	FALSE
LOC_Os01g19820	0.521725	0.507988	0.706452	0.692403	TRUE
LOC_Os01g19830	NA	NA	NA	NA	NA
LOC_Os01g19840	0.00506832	0.0209578	0.0619881	0.162089	FALSE
LOC_Os01g19850	0.517664	0.431062	0.714795	0.147244	TRUE
LOC_Os01g19860	NA	NA	NA	NA	NA
LOC_Os01g19870	0.0983632	0.0211198	0.0831858	0.126336	FALSE
LOC_Os01g19880	NA	NA	NA	NA	NA
LOC_Os01g19894	NA	NA	NA	NA	NA
LOC_Os01g19910	NA	NA	NA	NA	NA
LOC_Os01g19920	NA	NA	NA	NA	NA
LOC_Os01g19930	NA	NA	NA	NA	NA
LOC_Os01g19940	0.125889	0.105842	0.0793334	0.131341	FALSE
LOC_Os01g19950	NA	NA	NA	NA	NA
LOC_Os01g19960	NA	NA	NA	NA	NA
LOC_Os01g19970	0.676883	0.391713	0.830778	0.790828	TRUE
LOC_Os01g19980	NA	NA	NA	NA	NA
LOC_Os01g19990	NA	NA	NA	NA	NA
LOC_Os01g20000	NA	NA	NA	NA	NA
LOC_Os01g20010	NA	NA	NA	NA	NA
LOC_Os01g20020	NA	NA	NA	NA	NA
LOC_Os01g20030	NA	NA	NA	NA	NA
LOC_Os01g20040	NA	NA	NA	NA	NA
LOC_Os01g20050	NA	NA	NA	NA	NA
LOC_Os01g20060	NA	NA	NA	NA	NA
LOC_Os01g20070	NA	NA	NA	NA	NA
LOC_Os01g20080	NA	NA	NA	NA	NA
LOC_Os01g20090	NA	NA	NA	NA	NA
LOC_Os01g20100	NA	NA	NA	NA	NA
LOC_Os01g20110	0.0971322	0.136276	0.0591902	0.0620198	FALSE
LOC_Os01g20120	0.349531	0.227944	0.578342	0.0362706	TRUE
LOC_Os01g20130	NA	NA	NA	NA	NA
LOC_Os01g20140	NA	NA	NA	NA	NA
LOC_Os01g20150	NA	NA	NA	NA	NA
LOC_Os01g20160	NA	NA	NA	NA	NA
LOC_Os01g20170	NA	NA	NA	NA	NA
LOC_Os01g20190	NA	NA	NA	NA	NA
LOC_Os01g20200	NA	NA	NA	NA	NA
LOC_Os01g20204	NA	NA	NA	NA	NA
LOC_Os01g20206	0.454156	0.409681	0.694402	0.713692	NA
LOC_Os01g20208	NA	NA	NA	NA	NA
LOC_Os01g20700	NA	NA	NA	NA	NA
LOC_Os01g20710	NA	NA	NA	NA	NA
LOC_Os01g20720	NA	NA	NA	NA	NA
LOC_Os01g20730	0.144227	0.229948	0.0596889	0.0662192	FALSE
LOC_Os01g20740	NA	NA	NA	NA	NA
LOC_Os01g20750	NA	NA	NA	NA	NA
LOC_Os01g20760	NA	NA	NA	NA	NA
LOC_Os01g20770	NA	NA	NA	NA	NA
LOC_Os01g20780	0.18938	-0.0590952	0.0600563	0.00615453	FALSE
LOC_Os01g20800	NA	NA	NA	NA	NA
LOC_Os01g20810	NA	NA	NA	NA	NA
LOC_Os01g20820	NA	NA	NA	NA	NA
LOC_Os01g20830	0.0815234	0.0439202	0.0589204	0.058099	FALSE
LOC_Os01g20840	0.378425	0.356323	0.50082	0.0163896	TRUE
LOC_Os01g20850	NA	NA	NA	NA	NA
LOC_Os01g20860	0.135123	0.133158	0.0306186	0.158611	FALSE
LOC_Os01g20870	NA	NA	NA	NA	NA
LOC_Os01g20880	0.861392	0.748478	0.941178	0.99	TRUE
LOC_Os01g20890	0.786758	0.469272	0.904764	0.931949	TRUE
LOC_Os01g20894	NA	NA	NA	NA	NA
LOC_Os01g20900	0.212783	0.195363	0.247004	0.0184571	TRUE
LOC_Os01g20910	0.199294	0.17321	0.0778204	0.136193	FALSE
LOC_Os01g20920	NA	NA	NA	NA	NA
LOC_Os01g20930	0.0504638	0.070163	0.0461405	0.144515	FALSE
LOC_Os01g20940	0.0468431	0.00621646	0.0798152	0.0249215	FALSE
LOC_Os01g20950	0.478899	0.410501	0.696231	0.01	TRUE
LOC_Os01g20960	NA	NA	NA	NA	NA
LOC_Os01g20970	NA	NA	NA	NA	NA
LOC_Os01g20980	0.102856	0.111046	0.0167647	0.137787	FALSE
LOC_Os01g20990	NA	NA	NA	NA	NA
LOC_Os01g21000	NA	NA	NA	NA	NA
LOC_Os01g21010	NA	NA	NA	NA	NA
LOC_Os01g21020	NA	NA	NA	NA	NA
LOC_Os01g21034	0.0435285	0.101306	0.0853037	0.00380787	FALSE
LOC_Os01g21050	NA	NA	NA	NA	NA
LOC_Os01g21060	NA	NA	NA	NA	NA
LOC_Os01g21070	-0.0908025	-0.104728	0.070759	0.13015	FALSE
LOC_Os01g21080	NA	NA	NA	NA	NA
LOC_Os01g21090	NA	NA	NA	NA	NA
LOC_Os01g21100	NA	NA	NA	NA	NA
LOC_Os01g21110	NA	NA	NA	NA	NA
LOC_Os01g21120	0.0645169	0.0766427	0.042347	0.01	FALSE
LOC_Os01g21130	NA	NA	NA	NA	NA
LOC_Os01g21135	NA	NA	NA	NA	NA
LOC_Os01g21144	0.314027	0.296203	0.470348	0.0019327	TRUE
LOC_Os01g21160	0.0824491	0.110256	0.0998703	0.112098	FALSE
LOC_Os01g21170	0.72157	0.639648	0.882833	0.0960315	TRUE
LOC_Os01g21180	0.16635	0.176187	0.0598389	0.282504	FALSE
LOC_Os01g21190	NA	NA	NA	NA	NA
LOC_Os01g21200	NA	NA	NA	NA	NA
LOC_Os01g21210	NA	NA	NA	NA	NA
LOC_Os01g21220	NA	NA	NA	NA	NA
LOC_Os01g21240	0.753436	0.564937	0.899332	0.1246	TRUE
LOC_Os01g21250	-0.0127504	0.0308393	0.0937302	0.01	FALSE
LOC_Os01g21260	NA	NA	NA	NA	NA
LOC_Os01g21270	NA	NA	NA	NA	NA
LOC_Os01g21290	NA	NA	NA	NA	NA
LOC_Os01g21300	0.0762269	0.070442	0.0262703	0.119243	FALSE
LOC_Os01g21310	0.0789058	0.0169282	0.0255528	0.100051	FALSE
LOC_Os01g21320	0.0591348	0.113982	0.0397218	0.257802	FALSE
LOC_Os01g21340	NA	NA	NA	NA	NA
[truncated: 53,988 more rows]
